# Supplementary material for: Genome-Wide Reassortment Analysis of Influenza A H7N9 Viruses Circulating in China during 2013–2019
Source: Viruses. 2022 Jun 9;14(6):1256. doi: 10.3390/v14061256 (PMC9230085; doi:10.3390/v14061256)
Supplement: Supplementary file 1 [file viruses-14-01256-s001.zip]

Archive with 11 entries (11 files):
- Figure_S4_H7N9_PA_cd99_phylopart_cluster.pdf
- Figure_S5_H7N9_NP_cd99_phylopart_cluster.pdf
- Figure_S6_H7N9_M_cd99_phylopart_cluster.pdf
- Figure_S1_H7N9_NA_cd99_phylopart_cluster.pdf
- Table_S1.PhyloPart_MCC_cluster.csv
- Table_S2.Girad and RDP.xlsx
- Figure_S8_baltic_mcc_YRD-E.pdf
- Figure_S9_baltic_mcc_YRD-C.pdf
- Figure_S7_H7N9_NS_cd99_phylopart_cluster.pdf
- Figure_S3_H7N9_PB1_cd99_phylopart_cluster.pdf
- Figure_S2_H7N9_PB2_cd99_phylopart_cluster.pdf
