# Supplementary material for: Genome-Wide Reassortment Analysis of Influenza A H7N9 Viruses Circulating in China during 2013–2019
Source: Viruses. 2022 Jun 9;14(6):1256. doi: 10.3390/v14061256 (PMC9230085; doi:10.3390/v14061256)
Supplement: Supplementary file 1 [file viruses-14-01256-s001.zip › Table_S1.PhyloPart_MCC_cluster.csv]

	HA	NA	PB2	PB1	PA	NP	M	NS
A/Shanghai/1/2013	c01	c01	c04	c06	c02	c04	c01	c05
A/Shanghai/2/2013	c01	c03	c04	c07	c02	c06	c01	c05
A/Anhui/04/2013	c01	c02	c04	c01	c02	c05	c01	c05
A/chicken/Zhejiang/DTID-ZJU01/2013	c01	c02	c04	c07	c02	c06	c01	c05
A/pigeon/Zhejiang/P1/2013	c01	c04	c04	c04	c03	c05	c07	c01
A/pigeon/Zhejiang/P2/2013	c01	c04	c03	c01	c02	c05	c07	c01
A/pigeon/Shanghai/S1069/2013	c01	c02	c04	c01	c02	c05	c01	c05
A/shanghai/05/2013	c01	c01	c03	c06	c03	c06	c06	c05
A/chicken/Shanghai/S1080/2013	c01	c02	c04	c03	c02	c03	c01	c03
A/environment/Shanghai/S1437/2013	c01	c02	c04	c01	c03	c06	c06	c05
A/environment/Shanghai/S1438/2013	c01	c02	c04	c09	c03	c04	c08	c05
A/chicken/Wuxi/04030201/2013	c01	c01	c04	c07	c02	c06	c01	c05
A/chicken/Wuxi/0405005/2013	c01	c03	c04	c07	c02	c06	c01	c05
A/goose/Jiangsu/1027/2013	c01	c01	c03	c07	c05	c05	c08	c01
A/Chicken/Nanjing/759/2013	c01	c01	c04	c07	c02	c06	c01	c05
A/Shanghai/13/2013	c01	c01	c03	c01	c02	c06	c01	c05
A/chicken/Jiangsu/SC099/2013	c01	c01	c03	c01	c05	c06	c08	c05
A/Jiangsu/2/2013	c01	c01	c04	c06	c02	c06	c08	c05
A/chicken/Zhejiang/SD007/2013	c01	c01	c04	c04	c03	c05	c07	c05
A/Taiwan/S02076/2013	c01	c02	c04	c08	c02	c06	c06	c05
A/Taiwan/T02081/2013	c01	c02	c04	c08	c02	c06	c06	c05
A/chicken/Jiangsu/WJ112/2013	c01	c01	c04	c06	c02	c06	c08	c02
A/chicken/Jiangsu/WJ110/2013	c01	c03	c04	c07	c02	c06	c07	c04
A/chicken/Guangdong/SD641/2013	c01	c02	c04	c08	c02	c06	c01	c05
A/chicken/Jiangxi/SD001/2013	c01	c02	c05	c01	c02	c05	c01	c05
A/chicken/Rizhao/871/2013	c04	c04	c04	c08	c01	c01	c01	c05
A/chicken/Henan/103/2013	c01	c02	c04	c01	c02	c05	c01	c05
A/chicken/Henan/107/2013	c01	c02	c04	c01	c02	c05	c01	c05
A/chicken/Henan/117/2013	c01	c02	c04	c01	c02	c05	c01	c05
A/chicken/Henan/141/2013	c01	c02	c04	c01	c00	c05	c01	c05
A/chicken/Henan/89/2013	c01	c02	c00	c03	c00	c01	c04	c00
A/chicken/Henan/96/2013	c01	c02	c04	c01	c02	c05	c01	c05
A/chicken/Henan/F246/2013	c01	c02	c04	c01	c02	c05	c01	c05
A/Zhejiang/DTID-ZJU10/2013	c04	c02	c04	c07	c02	c06	c01	c05
A/chicken/Shaoxing/2417/2013	c04	c02	c04	c09	c05	c06	c07	c05
A/chicken/Shaoxing/5146/2013	c04	c02	c03	c07	c05	c06	c08	c05
A/chicken/Shaoxing/5479/2013	c04	c02	c03	c07	c02	c04	c01	c01
A/Guangdong/DG-02/2013	c02	c02	c02	c03	c01	c03	c01	c02
A/Hong_Kong/5942/2013	c02	c03	c02	c03	c01	c04	c01	c02
A/Hong_Kong/470129/2013	c02	c03	c02	c03	c01	c04	c01	c02
A/Guangdong/DG-03/2013	c02	c02	c02	c03	c01	c03	c01	c02
A/environment/Shenzhen/2/2013	c02	c03	c05	c02	c06	c01	c02	c05
A/environment/Shenzhen/01/2013	c02	c03	c01	c03	c04	c01	c01	c05
A/chicken/Zhejiang/S4071/2013	c04	c02	c03	c07	c02	c06	c07	c01
A/chicken/Shenzhen/2110/2013	c02	c03	c02	c03	c02	c04	c01	c02
A/chicken/Dongguan/3438/2013	c02	c02	c02	c03	c02	c03	c01	c02
A/silkie_chicken/Dongguan/3522/2013	c02	c02	c02	c03	c01	c03	c01	c02
A/silkie_chicken/Dongguan/4127/2013	c02	c02	c02	c03	c02	c03	c01	c02
A/environment/Guangdong/02621/2013	c03	c02	c01	c03	c04	c04	c01	c02
A/Zhejiang/3/2014	c01	c02	c03	c01	c02	c05	c07	c03
A/GD-26/2014/H7N9/2014-01-10	c02	c02	c02	c03	c02	c01	c01	c02
A/chicken/China/028/2014	c04	c04	c04	c07	c02	c06	c07	c02
A/Guangdong/0026/2014	c02	c02	c02	c03	c02	c01	c01	c02
A/GD-31/2014/H7N9/2014-01-11	c03	c02	c02	c03	c04	c03	c01	c02
A/Fujian/2/2014	c04	c02	c04	c03	c05	c05	c08	c05
A/GD-46/2014/H7N9/2014-01-16	c02	c03	c02	c03	c02	c03	c01	c02
A/Shanghai/PD-02/2014	c04	c04	c03	c09	c03	c06	c07	c05
A/Zhejiang/KLED-XS01/2014	c04	c02	c03	c07	c02	c06	c06	c05
A/Fujian/5/2014	c02	c02	c03	c05	c03	c06	c07	c05
A/Fujian/6/2014	c04	c02	c02	c08	c02	c05	c01	c05
A/GD-62/2014/H7N9/2014-01-27	c03	c02	c01	c03	c04	c03	c01	c02
A/GD-66/2014/H7N9/2014-01-29	c03	c02	c02	c03	c04	c03	c00	c02
A/Guangxi/08970/2014	c03	c02	c02	c03	c04	c03	c01	c02
A/Fujian/14/2014	c04	c02	c02	c03	c02	c06	c08	c05
A/GD-98/2014/H7N9/2014-02-06	c03	c02	c02	c04	c04	c03	c01	c02
A/Jiangsu/09387/2014	c01	c02	c03	c09	c02	c06	c08	c01
A/Guangdong-Guangzhou/XN00509/2014	c03	c02	c01	c03	c01	c05	c01	c02
A/GD-103/2014/H7N9/2014-02-10	c03	c02	c01	c03	c01	c05	c01	c02
A/silkie_chicken/Jiangxi/9469/2014	c04	c02	c03	c02	c06	c06	c05	c05
A/GD-112/2014/H7N9/2014-02-18	c03	c02	c02	c03	c04	c03	c01	c02
A/GD-114/2014/H7N9/2014-02-18	c03	c02	c02	c03	c01	c03	c01	c02
A/chicken/Hunan/SD019/2014	c04	c02	c05	c02	c06	c02	c08	c03
A/GD-119/2014/H7N9/2014-02-19	c03	c02	c01	c03	c01	c03	c01	c02
A/GD-121/2014/H7N9/2014-02-19	c03	c02	c01	c03	c02	c03	c01	c02
A/Chicken/Jilin/13199/2014	c04	c02	c03	c09	c02	c06	c06	c05
A/chicken/Dongguan/934/2014	c03	c02	c01	c03	c02	c03	c01	c02
A/silkie_chicken/Dongguan/523/2014	c02	c02	c02	c03	c02	c04	c01	c02
A/chicken/Dongguan/1051/2014	c03	c02	c01	c03	c01	c03	c01	c02
A/chicken/Dongguan/1138/2014	c04	c02	c01	c07	c02	c06	c08	c05
A/chicken/Dongguan/1239/2014	c03	c02	c02	c02	c01	c03	c01	c03
A/chicken/Dongguan/1348/2014	c03	c02	c02	c03	c01	c03	c01	c02
A/Guangdong-Guangzhou/XN09086/2014	c03	c02	c01	c03	c02	c03	c01	c02
A/Environment/Zhejiang/2/2014	c04	c02	c03	c07	c02	c06	c06	c05
A/Fujian/15/2014	c01	c02	c04	c09	c02	c06	c07	c05
A/Zhejiang/8/2014	c04	c02	c03	c07	c02	c06	c08	c05
A/Hong_Kong/4495/2014	c03	c02	c01	c03	c01	c03	c01	c02
A/Environment/GD-ZS_21/H7N9/2014-3	c03	c02	c01	c03	c04	c03	c08	c02
A/chicken/shandong/SDL107/2014	c04	c03	c03	c07	c03	c06	c08	c05
A/chicken/Jiangsu/XZ187/2014	c04	c03	c03	c07	c02	c06	c06	c05
A/chicken/Jiangsu/XZ181/2014	c04	c03	c03	c07	c02	c06	c08	c02
A/chicken/Jiangsu/XZ179/2014	c04	c03	c03	c07	c02	c06	c07	c05
A/chicken/jiangsu/WJ169/2014	c04	c03	c03	c09	c02	c01	c08	c05
A/chicken/Jiangsu/WJ151/2014	c04	c02	c03	c07	c02	c06	c08	c05
A/chicken/Jiangsu/WJ143/2014	c04	c02	c03	c06	c03	c06	c08	c05
A/GD-124/2014/H7N9/2014-03-06	c04	c02	c04	c08	c02	c06	c01	c05
A/chicken/Fujian/S1322/2014	c04	c02	c02	c02	c04	c05	c03	c05
A/chicken/Guangdong/SD025/2014	c03	c02	c02	c04	c01	c03	c01	c02
A/Shenzhen/SP118/2014	c04	c04	c03	c07	c01	c06	c07	c05
A/Chicken/Guangdong/ZH14073/2014	c03	c02	c01	c03	c04	c03	c01	c02
A/fujian/16/2014	c04	c02	c04	c04	c02	c05	c01	c05
A/Environment/GD-MZ_238/H7N9/2014-4	c04	c02	c03	c07	c02	c06	c08	c05
A/chicken/Jiangsu/TM85/2014	c04	c03	c03	c06	c02	c06	c08	c05
A/chicken/Jiangxi/13515/2014	c04	c03	c03	c07	c03	c06	c06	c02
A/chicken/Jiangxi/13540/2014	c04	c04	c03	c07	c03	c06	c07	c05
A/chicken/Jiangxi/13502/2014	c04	c02	c03	c07	c02	c06	c08	c05
A/Wuxi/419/2014	c04	c03	c05	c07	c06	c02	c05	c05
A/WuXi/0423/2014	c04	c03	c05	c02	c03	c02	c05	c02
A/chicken/Jiangsu/WJ159/2014	c04	c03	c03	c07	c02	c06	c08	c05
A/chicken/Jiangsu/WJ137/2014	c04	c02	c03	c07	c02	c06	c08	c05
A/chicken/Jiangsu/WJ133/2014	c04	c03	c03	c06	c02	c06	c00	c05
A/chicken/Jiangsu/TM72/2014	c04	c04	c03	c07	c02	c06	c07	c02
A/chicken/Jiangsu/JT98/2014	c04	c04	c03	c06	c02	c06	c05	c05
A/chicken/Ningxia/S1152/2014	c01	c02	c03	c09	c03	c06	c07	c05
A/Environment/Guangdong/47403/2014	c03	c02	c02	c03	c01	c04	c00	c05
A/Huaian/083/2014	c04	c04	c03	c09	c07	c06	c07	c05
A/GD-154/2014/H7N9/2014-05-28	c03	c02	c00	c03	c01	c03	c01	c02
A/environment/Wuxi/Huan/2014	c04	c03	c05	c07	c02	c06	c08	c05
A/chicken/Wuxi/WX5/2014	c04	c03	c03	c02	c07	c05	c08	c04
A/chicken/Jiangxi/18012/2014	c04	c04	c03	c06	c02	c02	c07	c05
A/chicken/Jiangxi/18449/2014	c04	c04	c03	c02	c03	c06	c08	c05
A/chicken/Jiangxi/18468/2014	c04	c04	c03	c07	c03	c02	c08	c05
A/chicken/Jiangxi/18513/2014	c04	c04	c03	c06	c02	c06	c05	c02
A/chicken/Shantou/4325/2014	c03	c02	c03	c03	c02	c03	c01	c02
A/chicken/Shantou/4816/2014	c04	c02	c03	c03	c06	c03	c01	c02
A/chicken/Shantou/4824/2014	c04	c02	c03	c03	c02	c06	c01	c05
A/chicken/Shantou/4844/2014	c04	c02	c05	c03	c02	c03	c01	c02
A/chicken/Jiangsu/TM93/2014	c04	c04	c03	c06	c03	c06	c06	c02
A/chicken/Jiangsu/JT105/2014	c04	c03	c03	c07	c05	c02	c06	c05
A/Environment/Zhejiang/5/2014	c07	c07	c03	c07	c02	c06	c08	c05
A/XinjiangBintuan/99117/2014	c04	c04	c05	c07	c03	c06	c05	c02
A/Environment/Changzhou/cz95/2014	c08	c07	c03	c06	c07	c06	c07	c05
A/environment/Qinghai/S3032/2014	c04	c04	c03	c06	c00	c01	c07	c05
A/chicken/jiangsu/WJ170/2014	c04	c03	c03	c06	c02	c06	c07	c05
A/chicken/jiangsu/WJ116/2014	c01	c03	c04	c07	c02	c06	c07	c03
A/chicken/jiangsu/TM34/2014	c01	c03	c03	c07	c05	c06	c00	c05
A/chicken/jiangsu/TM148/2014	c05	c03	c03	c07	c02	c06	c02	c05
A/chicken/jiangsu/TM139/2014	c04	c02	c03	c07	c04	c06	c02	c05
A/chicken/jiangsu/TM137/2014	c04	c04	c03	c02	c03	c06	c08	c05
A/chicken/Hubei/HB5/2014	c04	c03	c03	c02	c06	c03	c04	c02
A/chicken/Fujian/S4215/2014	c04	c04	c00	c07	c06	c06	c05	c05
A/Jiangsu/98342/2014	c04	c02	c03	c02	c06	c06	c06	c05
A/Yancheng/1121/2014	c04	c02	c03	c09	c02	c06	c08	c05
A/Zhejiang/33/2014	c07	c07	c03	c05	c02	c06	c07	c05
A/chicken/shandong/SDL105/2014	c04	c02	c03	c07	c03	c03	c08	c05
A/chicken/jiangsu/TM135/2014	c04	c04	c05	c07	c02	c06	c02	c05
A/chicken/jiangsu/TM132/2014	c04	c04	c03	c02	c06	c06	c02	c05
A/chicken/jiangsu/TM114/2014	c04	c02	c03	c02	c04	c06	c02	c05
A/chicken/Jiangsu/JT106/2014	c04	c02	c03	c07	c02	c06	c08	c05
A/chicken/anhui/AH258/2014	c04	c04	c00	c07	c06	c06	c02	c05
A/Xinjiang/05916/2014	c04	c04	c03	c07	c03	c06	c07	c02
A/Zhejiang/35/2014	c04	c02	c03	c07	c07	c06	c08	c05
A/Zhejiang/36/2014	c01	c02	c03	c07	c06	c06	c08	c05
A/Fujian/21/2014	c04	c02	c05	c02	c06	c02	c05	c03
A/Environment/Fujian/23611/2014	c07	c04	c04	c07	c02	c06	c08	c05
A/Chicken/Guangdong/GZ068/2015	c03	c02	c01	c04	c01	c06	c01	c05
A/Human/Shenzhen/3/2015	c03	c02	c02	c03	c05	c03	c01	c05
A/Human/Shenzhen/4/2015	c03	c02	c02	c04	c04	c06	c01	c05
A/chicken/jiangsu/WJ166/2014	c04	c02	c03	c07	c03	c06	c07	c01
A/chicken/Wenzhou/RAQL18/2015	c04	c05	c03	c09	c07	c06	c08	c03
A/duck/Wenzhou/YJYF24/2015	c07	c02	c03	c09	c02	c06	c08	c05
A/GD-1/2015/H7N9/2015-01-03	c03	c02	c01	c04	c04	c03	c01	c05
A/Guangdong/15SF001/2015	c03	c02	c01	c04	c04	c03	c01	c05
A/Guangdong/15SF010/2015	c03	c04	c05	c02	c02	c02	c08	c05
A/GD-2/2015/H7N9/2015-01-06	c03	c02	c01	c04	c01	c06	c01	c05
A/GD-10/2015/H7N9/2015-01-06	c03	c02	c05	c02	c05	c02	c07	c05
A/Guizhou/03240/2015	c06	c05	c05	c07	c02	c02	c08	c02
A/Hong_Kong/56/2015	c03	c02	c02	c04	c06	c03	c01	c05
A/Fujian/14/2015	c04	c02	c03	c07	c02	c06	c04	c03
A/GD-18/2015/H7N9/2015-01-11	c03	c02	c05	c04	c05	c03	c01	c03
A/GD-17/2015/H7N9/2015-01-11	c03	c02	c03	c09	c02	c06	c05	c03
A/Guangdong/15SF020/2015	c06	c05	c05	c09	c05	c06	c02	c05
A/Fujian/9/2015	c03	c04	c03	c02	c02	c02	c08	c05
A/Guangdong/15SF017/2015	c03	c02	c03	c09	c02	c06	c08	c03
A/GD-20/2015/H7N9/2015-01-15	c06	c05	c05	c09	c05	c06	c08	c05
A/British_Columbia/1/2015	c04	c04	c04	c07	c06	c06	c08	c05
A/Fujian/19/2015	c06	c05	c05	c07	c02	c06	c08	c05
A/GD-21/2015/H7N9/2015-01-16	c06	c05	c03	c02	c06	c01	c01	c05
A/chicken/Fujian/SD005/2015	c04	c04	c04	c02	c02	c06	c08	c05
A/chicken/Jiangsu/SD012/2015	c04	c04	c03	c09	c02	c06	c08	c02
A/chicken/Guangdong/SD007/2015	c04	c04	c03	c02	c04	c06	c07	c02
A/Environment/Hunan/07626/2015	c04	c04	c04	c09	c05	c01	c08	c02
A/chicken/Jiangsu/01.20_TCCX014-P/2015	c05	c05	c03	c09	c02	c06	c08	c05
A/Guangdong/15SF052/2015	c06	c05	c03	c09	c02	c06	c08	c05
A/Guangdong/15SF027/2015	c06	c05	c03	c09	c05	c01	c05	c05
A/GD-27/2015/H7N9/2015-01-21	c06	c05	c03	c09	c05	c01	c07	c05
A/GD-30/2015/H7N9/2015-01-22	c06	c05	c03	c09	c02	c06	c07	c05
A/Hong_Kong/2550/2015	c03	c02	c05	c04	c05	c03	c05	c03
A/Guangdong/15SF043/2015	c06	c05	c03	c02	c06	c01	c08	c05
A/Zhejiang/5/2015	c07	c07	c04	c05	c02	c06	c08	c05
A/GD-45/2015/H7N9/2015-01-26	c06	c05	c03	c07	c05	c06	c08	c05
A/GD-55/2015/H7N9/2015-01-27	c04	c02	c04	c03	c05	c06	c08	c05
A/GD-50/2015/H7N9/2015-01-27	c06	c02	c03	c09	c05	c06	c07	c05
A/Zhejiang/6/2015	c04	c02	c03	c05	c07	c06	c08	c03
A/GD-51/2015/H7N9/2015-01-30	c03	c02	c02	c09	c01	c04	c08	c02
A/Guangdong/15SF051/2015	c03	c02	c02	c09	c01	c04	c08	c02
A/Jiangsu/33446/2015	c04	c04	c03	c07	c03	c06	c07	c05
A/chicken/Zhejiang/JX142/2014	c04	c02	c03	c07	c03	c06	c08	c05
A/chicken/shandong/SDLC120/2014	c04	c02	c03	c09	c02	c02	c07	c05
A/chicken/Jiangsu/XZ184/2014	c04	c02	c03	c07	c03	c01	c08	c05
A/chicken/Jiangsu/TM86/2014	c04	c02	c03	c07	c03	c06	c08	c05
A/GD-53/2015/H7N9/2015-02-03	c03	c02	c05	c02	c06	c01	c08	c03
A/GD-57/2015/H7N9/2015-02-03	c03	c02	c01	c03	c05	c03	c01	c02
A/Guangdong/15SF057/2015	c03	c02	c01	c03	c05	c03	c01	c02
A/Guangdong/15SF053/2015	c03	c02	c05	c02	c06	c01	c05	c03
A/Zhejiang/7/2015	c05	c05	c03	c05	c02	c06	c07	c05
A/Chicken/Guangdong/SW153/2015	c06	c05	c03	c07	c05	c06	c07	c05
A/chicken/Huaian/003/2015	c05	c05	c03	c09	c02	c03	c07	c05
A/Guangdong/15SF082/2015	c03	c02	c02	c04	c04	c03	c08	c02
A/chicken/Hunan/02.07__YYFQHJ19Y-O/2015	c07	c07	c03	c09	c03	c06	c07	c04
A/Chicken/Guangdong/GZ15239/2015	c03	c02	c01	c05	c01	c04	c01	c05
A/GD-76/2015/H7N9/2015-02-10	c06	c05	c03	c09	c05	c06	c08	c02
A/chicken/Shanghai/QP01/2015	c05	c05	c03	c09	c06	c06	c07	c05
A/Anhui/33225/2015	c05	c05	c05	c09	c05	c02	c08	c03
A/Zhejiang/11/2015	c07	c07	c03	c05	c02	c06	c08	c05
A/GD-95/2015/H7N9/2015-03-05	c03	c02	c02	c04	c02	c06	c01	c05
A/Environment/SDDY/07/2015	c07	c07	c03	c09	c02	c06	c08	c05
A/GD-120/2015/H7N9/2015-03-10	c03	c02	c01	c04	c01	c04	c05	c02
A/Chicken/Guangdong/DG15287/2015	c03	c02	c05	c02	c05	c04	c01	c05
A/Chicken/Jiangsu/JT121/2015	c05	c05	c03	c09	c02	c06	c00	c05
A/chicken/Jiangxi/S11228/2015	c06	c05	c03	c09	c02	c06	c07	c03
A/chicken/Anhui/AH272/2015	c06	c05	c03	c09	c06	c06	c05	c05
A/duck/Sichuan/04.08_CDLQ143-O/2015	c07	c07	c03	c00	c00	c06	c00	c05
A/duck/Hunan/04.14_YYGK466-O/2015	c03	c02	c03	c04	c02	c06	c01	c05
A/chicken/Hunan/04.14_YYFQH0681-O/2015	c07	c07	c03	c09	c03	c06	c07	c04
A/chicken/Hunan/04.14_YYFQH0680-O/2015	c06	c05	c03	c07	c02	c06	c07	c05
A/chicken/Guangdong/04.16_SZLGWL001/2015	c03	c02	c01	c02	c02	c02	c05	c02
A/Hubei/34007/2015	c05	c05	c05	c02	c02	c02	c07	c05
A/enviroemnt/Guangdong/04.23_DGQTXC059/2015	c03	c02	c01	c04	c02	c03	c01	c05
A/Environment/Anhui/39280/2015	c07	c05	c05	c09	c02	c01	c08	c03
A/chicken/Zhejiang/JX158/2015	c08	c07	c03	c09	c07	c06	c08	c05
A/WuXi/0506/2015	c04	c03	c05	c02	c06	c02	c05	c05
A/environment/Jiangxi/05.07__NCJD0005D/2015	c06	c05	c03	c09	c02	c06	c07	c05
A/chicken/Shanghai/MH02/2015	c07	c06	c03	c09	c07	c06	c08	c04
A/chicken/Shanghai/MH05/2015	c07	c06	c03	c09	c02	c06	c08	c05
A/chicken/Wuxi/5852/2015	c07	c07	c05	c07	c07	c06	c08	c04
A/environment/Shanghai/CM01/2015	c07	c07	c05	c05	c03	c02	c08	c05
A/Beijing/40610/2015	c07	c07	c05	c07	c02	c06	c07	c04
A/Environment/Fujian/41640/2015	c06	c04	c05	c07	c06	c06	c08	c03
A/Anhui/42444/2015	c07	c07	c05	c05	c02	c06	c08	c03
A/Shanghai/PD04/2015	c08	c08	c03	c09	c05	c06	c07	c05
A/Chicken/Guangdong/DG15565/2015	c03	c02	c01	c04	c02	c06	c01	c05
A/Duck/Guangdong/GZ15567/2015	c07	c01	c00	c00	c00	c00	c00	c00
A/Chicken/Guangdong/DG15709/2015	c07	c08	c05	c03	c05	c02	c08	c04
A/chicken/Shanghai/S4100/2015	c07	c07	c05	c07	c07	c06	c08	c04
A/Chicken/Guangdong/GZ16019/2015	c03	c02	c05	c03	c05	c04	c08	c03
A/environment/Hunan/S40858/2015	c05	c05	c05	c02	c06	c01	c05	c05
A/Guangdong/MZ828/2015	c06	c05	c03	c02	c06	c01	c07	c05
A/Guangdong/CHN/ST051/2016	c08	c06	c03	c09	c02	c06	c08	c05
A/Environment/Hunan/10125/2015	c05	c05	c05	c02	c05	c01	c05	c03
A/chicken/Fujian/S4518/2015	c05	c05	c05	c07	c02	c06	c07	c04
A/chicken/Wuxi/7144/2015	c07	c07	c05	c07	c07	c06	c08	c04
A/Chicken/Guangdong/DG16061/2015	c08	c06	c05	c07	c06	c02	c05	c02
A/Chicken/Guangdong/DG16072/2015	c08	c06	c05	c05	c02	c02	c08	c05
A/Hunan/04135/2016	c08	c06	c05	c08	c07	c02	c08	c04
A/Environment/Guangdong/15123/2016	c06	c05	c05	c02	c06	c01	c01	c05
A/Environment/Hunan/10086/2016	c05	c05	c05	c02	c06	c06	c05	c03
A/Jiangsu/03756/2016	c07	c08	c05	c07	c07	c06	c08	c04
A/GD-JY/007/2016	c08	c06	c03	c09	c02	c06	c08	c05
A/Fujian/1/2016	c05	c05	c05	c02	c02	c06	c07	c04
A/Fujian/3/2016	c08	c06	c03	c05	c02	c06	c08	c05
A/Jiangsu/03753/2016	c08	c07	c05	c06	c02	c06	c08	c04
A/Chicken/Guangdong/DG16402/2016	c03	c02	c05	c07	c04	c06	c05	c05
A/chicken/Longquan/LQ78/2016	c01	c07	c05	c09	c07	c06	c08	c05
A/Guangdong/CHN/ST021/2016	c06	c05	c05	c04	c02	c06	c08	c03
A/Guangdong/CHN/871/2015	c08	c06	c03	c09	c02	c06	c08	c05
A/Hong_Kong/VB16021618/2016	c08	c06	c05	c07	c07	c06	c08	c04
A/Guangdong/CHN/023/2016	c03	c02	c01	c07	c04	c03	c03	c05
A/EV/SDYT/01/2016	c08	c06	c03	c09	c07	c06	c08	c05
A/Hunan/06197/2016	c05	c05	c05	c07	c06	c06	c05	c03
A/SDYT/01/2016	c08	c06	c03	c07	c02	c06	c05	c05
A/Chicken/Guangdong/CZ9/2016	c08	c06	c05	c02	c06	c01	c08	c05
A/Anhui/26837/2016	c07	c07	c05	c07	c06	c06	c05	c03
A/Zhejiang/1/2016	c04	c02	c05	c05	c07	c02	c08	c05
A/chicken/Jiangsu/S1045/2016	c08	c06	c05	c09	c02	c06	c08	c05
A/Chicken/Shandong/SD201/2016	c08	c08	c03	c09	c07	c06	c08	c05
A/Hong_Kong/VB16049808/2016	c03	c02	c03	c09	c04	c01	c03	c02
A/chicken/Guangdong/SD1433/2016	c03	c02	c01	c04	c05	c04	c03	c02
A/chicken/Jilin/SD009/2016	c08	c06	c05	c02	c06	c06	c05	c03
A/chicken/Wuxi/8048/2016	c07	c06	c03	c09	c07	c06	c08	c05
A/Chicken/Shandong/SD8/2016	c08	c06	c05	c09	c07	c01	c08	c04
A/chicken/Jiangsu/JS11/2016	c08	c06	c03	c09	c02	c02	c08	c04
A/chicken/Zhejiang/S1074/2016	c07	c06	c03	c02	c07	c02	c08	c04
A/chicken/Hunan/S12753/2016	c08	c06	c03	c09	c07	c06	c05	c04
A/Environment/Hebei/40051/2016	c08	c06	c05	c07	c06	c06	c08	c03
A/Chicken/Shandong/SD18/2016	c08	c06	c03	c07	c07	c06	c08	c04
A/Beijing/39450/2016	c08	c06	c05	c02	c06	c01	c08	c05
A/Chicken/Guangdong/GD11/2016	c06	c06	c03	c02	c02	c01	c08	c05
A/Anhui/45322/2016	c08	c06	c03	c07	c06	c06	c08	c03
A/chicken/Guangdong/Q1/2016	c06	c05	c03	c09	c02	c06	c00	c05
A/Fujian/45970/2016	c08	c06	c05	c07	c07	c06	c08	c04
A/Chicken/Guangdong/DG16800/2016	c03	c02	c05	c09	c04	c01	c05	c05
A/Beijing/46530/2016	c08	c07	c05	c07	c07	c06	c08	c04
A/Zhejiang/6/2016	c08	c08	c03	c09	c07	c01	c08	c04
A/Fujian/56600/2016	c08	c06	c05	c07	c07	c02	c08	c03
A/Jiangsu/60466/2016	c08	c08	c05	c07	c07	c02	c08	c04
A/Zhejiang/7/2016	c08	c08	c05	c07	c07	c06	c08	c03
A/Guangdong/60060/2016	c03	c02	c05	c09	c05	c03	c08	c03
A/chicken/Guangdong/12.10_DGCPLB032/2016	c08	c02	c05	c09	c07	c02	c05	c05
A/Guangdong/60061/2016	c03	c02	c05	c09	c07	c02	c05	c03
A/Environment/Jiangsu/12058/2016	c08	c08	c05	c02	c02	c06	c04	c04
A/chicken/Shandong/SD216/2016	c08	c08	c05	c07	c07	c02	c08	c04
A/chicken/Zhejiang/12.15_HZ293/2016	c08	c08	c05	c07	c07	c02	c08	c04
A/chicken/Zhejiang/12.15_HZ298/2016	c08	c08	c05	c02	c07	c02	c08	c04
A/Environment/Jiangsu/06661/2016	c08	c08	c05	c07	c07	c02	c08	c04
A/Jiangsu/08173/2016	c08	c08	c05	c09	c07	c06	c08	c04
A/Environment/Guangzhou/4188/2016	c03	c02	c05	c09	c04	c01	c07	c04
A/Environment/Jiangsu/06691/2016	c08	c06	c05	c07	c07	c06	c08	c04
A/Zhejiang/15/2016	c07	c07	c05	c07	c07	c02	c08	c04
A/Environment/Guangdong/02735/2016	c06	c05	c03	c09	c02	c06	c08	c05
A/Fujian/02150/2016	c08	c06	c05	c09	c06	c02	c08	c04
A/Guangdong/17SF001/2016	c08	c02	c05	c02	c05	c02	c03	c03
A/Hong_Kong/61/2016	c03	c02	c05	c09	c07	c02	c05	c02
A/Zhejiang/19/2016	c08	c06	c05	c07	c07	c06	c08	c04
A/guangdong/16SF202/2016	c03	c02	c05	c04	c05	c03	c03	c03
A/guangdong/16SF203/2016	c08	c06	c05	c09	c06	c06	c04	c03
A/guangdong/17SF028/2017	c03	c02	c05	c09	c05	c02	c08	c04
A/Jiangsu/08207/2016	c08	c08	c05	c02	c02	c01	c08	c04
A/Shenzhen/Th002/2016	c08	c06	c05	c03	c06	c01	c05	c03
A/Fujian/02151/2017	c08	c06	c05	c02	c07	c06	c08	c03
A/Environment/Guangdong/07103/2017	c08	c02	c05	c03	c05	c02	c03	c03
A/Environment/Guangdong/07104/2017	c08	c02	c05	c09	c06	c02	c03	c03
A/Environment/Shandong-Rizhao/06/2017	c08	c08	c05	c07	c07	c06	c08	c04
A/Environment/Shandong-Rizhao/08/2017	c08	c08	c05	c07	c07	c06	c07	c03
A/Guangdong/17SF003/2016	c06	c05	c05	c04	c05	c06	c08	c03
A/Environment/Guangdong/13921/2017	c08	c06	c05	c09	c07	c06	c03	c04
A/Chicken/Guangdong/DG042/2017	c08	c06	c05	c09	c06	c06	c08	c04
A/Jiangxi/10663/2017	c08	c06	c03	c09	c02	c06	c08	c05
A/Hong_Kong/VB17002884/2017	c08	c06	c05	c09	c05	c04	c08	c05
A/guangdong/17SF004/2017	c03	c02	c05	c09	c05	c02	c00	c05
A/Jiangxi/10662/2017	c08	c08	c05	c07	c07	c06	c08	c04
A/chicken/Guangdong/GD20/2017	c06	c05	c03	c09	c02	c02	c08	c05
A/Jiangxi/10668/2017	c08	c07	c05	c09	c07	c06	c08	c04
A/Zhejiang/25/2017	c08	c07	c05	c09	c07	c02	c08	c04
A/chicken/Guangdong/01.08_SZBJ0011-O/2017	c06	c02	c05	c09	c06	c01	c05	c03
A/Anhui/29176/2017	c08	c06	c05	c09	c06	c02	c07	c04
A/Jiangxi/10669/2017	c08	c07	c05	c09	c07	c02	c08	c05
A/Hunan/02287/2017	c05	c05	c05	c02	c06	c02	c05	c03
A/guangdong/17SF010/2017	c03	c02	c05	c03	c05	c02	c05	c03
A/chicken/Guangdong/Q26/2017	c06	c02	c03	c09	c05	c02	c08	c03
A/Guangdong/17SF060/2017	c08	c06	c05	c03	c05	c01	c08	c05
A/Anhui/13431/2017	c08	c06	c03	c09	c07	c06	c08	c05
A/Anhui/13420/2017	c08	c06	c05	c02	c06	c06	c08	c04
A/Qingyuan/GIRD1/2017	c06	c05	c05	c02	c06	c02	c08	c03
A/Guangdong/17SF009/2017	c08	c06	c05	c09	c02	c02	c08	c04
A/Shenzhen/Th003/2017	c08	c06	c05	c03	c04	c02	c05	c05
A/Environment/Hunan/09790/2017	c08	c06	c05	c09	c07	c06	c08	c04
A/Environment/Shandong-Qingdao/13/2017	c08	c08	c05	c07	c06	c06	c08	c04
A/Hunan/08593/2017	c08	c08	c05	c02	c07	c06	c05	c04
A/Zhejiang/26/2017	c08	c07	c05	c07	c07	c02	c08	c04
A/chicken/Guangdong/SD027/2017	c08	c05	c05	c09	c07	c06	c08	c04
A/chicken/Guangdong/SD028/2017	c06	c05	c05	c07	c07	c02	c08	c04
A/Jiangxi/10672/2017	c08	c07	c05	c07	c07	c06	c08	c04
A/Shenzhen/Th004/2017	c08	c06	c05	c09	c06	c02	c08	c03
A/Chicken/Jiangxi/JX3/2017	c06	c05	c03	c09	c07	c06	c08	c05
A/guangdong/17SF011/2017	c08	c06	c05	c08	c07	c06	c07	c04
A/Jiangxi/10673/2017	c08	c07	c05	c09	c07	c06	c08	c05
A/Guangdong/17SF032/2017	c06	c05	c05	c04	c05	c06	c08	c03
A/guangdong/17SF017/2017	c03	c02	c05	c09	c04	c02	c03	c03
A/Jiangsu/11550/2017	c07	c08	c05	c02	c06	c02	c04	c04
A/Environment/Shandong-Qingdao/24/2017	c08	c08	c05	c09	c06	c06	c07	c03
A/Sichuan/08606/2017	c08	c08	c05	c02	c06	c06	c08	c04
A/Hunan/09921/2017	c08	c08	c05	c02	c06	c02	c08	c04
A/Jiangsu/24150/2017	c08	c08	c05	c02	c07	c06	c08	c04
A/Anhui/13434/2017	c08	c06	c03	c09	c07	c06	c08	c05
A/Sichuan/09679/2017	c08	c08	c05	c09	c07	c06	c08	c03
A/Taiwan/1/2017	c06	c06	c03	c09	c02	c06	c08	c02
A/Fujian/11/2017	c08	c06	c05	c09	c07	c06	c08	c03
A/Jiangxi/10683/2017	c08	c07	c05	c05	c07	c06	c08	c03
A/Hubei/09911/2017	c08	c08	c05	c07	c07	c06	c08	c04
A/Hunan/09918/2017	c08	c06	c05	c02	c05	c02	c08	c05
A/guangdong/17SF027/2017	c08	c06	c05	c02	c07	c01	c07	c04
A/Yunnan/YN001/2017	c08	c07	c05	c09	c07	c06	c08	c04
A/Henan/11158/2017	c05	c05	c05	c02	c06	c01	c04	c04
A/chicken/Guangdong/S12669/2017	c06	c06	c05	c09	c07	c06	c08	c05
A/environment/Guangdong/S12412/2017	c06	c06	c05	c09	c06	c06	c07	c03
A/guangdong/17SF031/2017	c03	c02	c05	c09	c04	c02	c03	c04
A/chicken/Shandong/02.10_QD2-758/2017	c08	c08	c05	c09	c07	c06	c08	c04
A/Hunan/11026/2017	c06	c05	c03	c09	c07	c02	c08	c05
A/Changsha/34/2017	c08	c06	c05	c02	c06	c02	c08	c05
A/Beijing/10934/2017	c08	c08	c05	c07	c07	c06	c08	c04
A/Anhui/13424/2017	c08	c06	c05	c07	c07	c06	c08	c04
A/Guangdong/17SF039/2017	c06	c08	c05	c02	c07	c06	c08	c05
A/Environment/Guangzhou/K4756-K4776/2017	c06	c02	c05	c09	c05	c02	c08	c05
A/Environment/Hubei/12167/2017	c08	c06	c03	c09	c02	c06	c08	c05
A/duck/Jiangxi/02.16_ShRSX002-O/2017	c08	c07	c05	c00	c00	c00	c08	c00
A/Chicken/Jiangxi/02.17_ShRGF219-O/2017	c08	c07	c05	c09	c06	c04	c05	c03
A/chicken/Hunan/S1221/2017	c06	c08	c05	c09	c07	c06	c08	c05
A/Guangdong/17SF033/2017	c06	c05	c03	c09	c07	c06	c03	c05
A/Environment/Guangdong/16609/2017	c06	c05	c05	c04	c05	c03	c08	c05
A/chicken/Hebei/02.22_XT001/2017	c08	c06	c05	c09	c06	c06	c08	c03
A/Environment/Shandong-Zaozhuang/32/2017	c08	c06	c05	c07	c07	c06	c08	c04
A/Guizhou/18980/2017	c08	c07	c05	c09	c05	c06	c05	c05
A/Environment/Guangdong/16661/2017	c06	c05	c05	c09	c02	c06	c08	c05
A/Guangdong/17SF036/2017	c03	c02	c05	c04	c05	c02	c03	c03
A/Guangxi/18892/2017	c06	c05	c03	c09	c05	c03	c03	c03
A/Hunan/17875/2017	c06	c05	c05	c09	c05	c06	c08	c05
A/Anhui/29170/2017	c08	c06	c05	c09	c06	c06	c08	c05
A/Guangxi/6/2017	c08	c06	c03	c09	c06	c02	c02	c03
A/chicken/Guangxi/GX102/2017	c06	c05	c03	c09	c02	c06	c08	c05
A/Guangdong/17SF062/2017	c06	c05	c03	c09	c05	c06	c08	c05
A/Guangdong/17SF064/2017	c06	c02	c05	c09	c05	c02	c08	c02
A/environment/Guangdong/03.13_SZBA-E1/2017	c06	c08	c05	c09	c05	c06	c08	c05
A/Changsha/44/2017	c08	c06	c03	c09	c07	c06	c08	c04
A/Changsha/58/2017	c08	c06	c05	c07	c06	c06	c08	c04
A/Henan/17867/2017	c08	c06	c05	c09	c02	c06	c08	c05
A/Chongqing-Yuzhong/1500/2017	c08	c06	c03	c09	c05	c01	c08	c02
A/Hunan/25356/2017	c05	c05	c05	c02	c06	c01	c04	c04
A/Hunan/25358/2017	c08	c06	c05	c02	c07	c06	c08	c04
A/Beijing/19955/2017	c08	c08	c03	c07	c07	c06	c08	c04
A/Beijing/19957/2017	c08	c08	c05	c02	c06	c06	c08	c04
A/Hunan/25351/2017	c06	c08	c05	c09	c05	c02	c08	c05
A/Environment/Guangzhou/5258-5259/2017	c03	c02	c05	c04	c05	c03	c03	c03
A/chicken/Guangxi/SD098/2017	c06	c05	c03	c09	c02	c06	c03	c05
A/environment/Guangxi/S21458/2017	c06	c08	c03	c09	c07	c06	c03	c05
A/Shenzhen/Th008/2017	c06	c05	c03	c09	c02	c06	c03	c05
A/Sichuan/24976/2017	c08	c08	c05	c03	c06	c06	c08	c03
A/Chongqing-dianjiang/61/2017	c08	c06	c03	c02	c06	c01	c08	c03
A/chicken/Jiangsu/05.02_DT001/2017	c08	c08	c05	c02	c07	c06	c08	c04
A/Shaanxi/32282/2017	c08	c08	c05	c02	c07	c06	c04	c04
A/chicken/Shandong/05.05_DZ056/2017	c06	c05	c03	c09	c02	c06	c03	c05
A/Shaanxi/32284/2017	c08	c06	c05	c09	c02	c06	c08	c05
A/Chicken/Jiangsu/YZLH84/2017	c08	c06	c05	c07	c07	c06	c08	c04
A/Fujian/27871/2017	c08	c06	c05	c09	c07	c06	c05	c05
A/chicken/Liaoning/05.12_SY059/2017	c08	c08	c05	c09	c07	c06	c08	c04
A/Shaanxi/32285/2017	c08	c06	c05	c02	c07	c06	c08	c05
A/Fujian/QZ-Th002/2017	c08	c07	c05	c09	c07	c06	c08	c03
A/Environment/Hebei/27444/2017	c08	c08	c05	c07	c07	c06	c08	c04
A/Sichuan/27183/2017	c08	c06	c05	c03	c02	c02	c08	c02
A/Sichuan/27872/2017	c08	c06	c05	c09	c07	c06	c08	c04
A/Environment/Inner_Mongolia/28664/2017	c08	c08	c05	c09	c07	c06	c08	c04
A/Beijing/27869/2017	c08	c06	c05	c07	c06	c06	c08	c04
A/Henan/29263/2017	c06	c08	c05	c09	c07	c06	c03	c04
A/chicken/Fujian/06.06_NP0001/2017	c06	c07	c03	c09	c02	c06	c03	c05
A/Chicken/Jiangsu/LY17/2017	c06	c08	c03	c07	c02	c06	c03	c05
A/Chicken/Jiangsu/YZLH94/2017	c08	c06	c05	c07	c07	c06	c08	c05
A/Sichuan/29763/2017	c08	c06	c03	c03	c07	c01	c08	c03
A/Yunnan/32293/2017	c08	c06	c03	c09	c06	c01	c01	c03
A/Environment/Fujian/36998/2017	c06	c06	c05	c09	c06	c01	c08	c05
A/Jiangsu/35344/2017	c08	c06	c05	c07	c07	c02	c08	c04
A/duck/Japan/AQ-HE29-52/2017	c06	c05	c00	c00	c00	c00	c03	c00
A/Environment/Fujian/40791/2017	c06	c05	c03	c09	c00	c00	c03	c00
A/Environment/Fujian/40844/2017	c06	c05	c00	c00	c00	c00	c03	c00
A/Environment/Fujian/40843/2017	c06	c05	c00	c00	c00	c00	c03	c00
A/Yunnan/40430/2017	c06	c05	c03	c09	c07	c06	c03	c05
A/Environment/Fujian/43639/2017	c06	c05	c05	c00	c00	c01	c03	c00
A/Xinjiang/04062/2018	c08	c08	c05	c07	c07	c06	c08	c04
A/duck/Guangdong/F450/2018	c06	c05	c03	c09	c02	c06	c03	c05
A/chicken/Shanxi/SX4748/2018	c06	c05	c04	c09	c02	c06	c03	c04
A/chicken/Beijing/BJ7280/2018	c06	c05	c05	c02	c06	c06	c03	c03
A/chicken/Beijing/BJ7279/2018	c06	c05	c05	c02	c06	c06	c03	c04
A/chicken/Shanxi/SX0256/2019	c06	c05	c03	c09	c02	c02	c07	c05
A/chicken/Shandong/SD1224/2019	c06	c05	c03	c09	c02	c06	c03	c05
A/Environment/Inner_Mongolia/23287/2019	c06	c05	c03	c09	c02	c06	c03	c05
A/chicken/Liaoning/LN1908/2019	c06	c05	c03	c09	c02	c02	c03	c05
