# Supplementary material for: Genome-Wide Reassortment Analysis of Influenza A H7N9 Viruses Circulating in China during 2013–2019
Source: Viruses. 2022 Jun 9;14(6):1256. doi: 10.3390/v14061256 (PMC9230085; doi:10.3390/v14061256)
Supplement: Supplementary file 1 [file viruses-14-01256-s001.zip › Table_S2.Girad and RDP.xlsx]

## Sheet: Sheet1
Recombinant	Recombinant Sequence(s)	RDP	GENECONV	Bootscan	Maxchi	Chimaera	SiSscan	3Seq	z	virus1	virus2	wave	Host	Cleavage Site
A/Hong_Kong/56/2015	^A/Hong_Kong/56/2015	NS	2.97e-18	1.85e-19	1.82e-13	9.07e-13	2.77e-14	2.94e-25	6	PA	HA M NA NP NS PB1 PB2**	w3	Human	----RG
A/chicken/Guangdong/04.16_SZLGWL001/2015	A/chicken/Guangdong/04.16_SZLGWL001/2015	2.56e-08	2.7e-12	7.47e-07	2.09e-17	0.000625	1.31e-28	3.04e-47	6	PA PB1 PB2	HA M NA NP NS**	w3	Chicken	----RG
A/chicken/jiangsu/TM135/2014	A/chicken/jiangsu/TM135/2014	1.09e-17	2.77e-15	1.12e-05	3.4e-19	1.26e-12	2.92e-39	2.89e-62	6	PA PB1 PB2	HA M NA NP NS**	w3	Chicken	----RG
A/chicken/Shantou/4844/2014	A/chicken/Shantou/4844/2014	3.8e-16	1.68e-18	7.84e-12	3.62e-15	1e-21	3.41e-23	1.69e-44	7	PA PB2	HA M NA NP NS**	w2	Chicken	----RG
A/Environment/Fujian/23611/2014	A/Environment/Fujian/23611/2014	1.88e-14	1.58e-13	9.5e-05	2.19e-13	0.0117	4.06e-50	9.97e-63	5	PA PB1 PB2	HA M NA NP NS**	w3	Environment	----RG
A/duck/Hunan/04.14_YYGK466-O/2015	A/duck/Hunan/04.14_YYGK466-O/2015	NS	7.82e-31	NS	1.35e-15	1.45e-07	2.06e-20	3.09e-09	5	PB1 PB2	HA M NA NP PA**	w3	Duck	----RG
A/Xinjiang/04062/2018	A/Xinjiang/04062/2018[P]	1.2e-14	0.0126	NS	2.34e-10	7.25e-13	5.11e-09	1.72e-29	5	PB1 PB2	HA M NA NP PA**	w6	Human	----RG
A/Sichuan/29763/2017	A/Sichuan/29763/2017	1.09e-17	2.77e-15	1.12e-05	3.4e-19	1.26e-12	2.92e-39	2.89e-62	6	NS PA PB1	HA M NA NP PB2**	w5	Human	----RG
A/chicken/Beijing/BJ7280/2018	^A/chicken/Beijing/BJ7280/2018	2.56e-08	2.7e-12	7.47e-07	2.09e-17	0.000625	1.31e-28	3.04e-47	6	NS PA PB1 PB2	HA M NA NP**	w7	Chicken	KRTARG
A/chicken/Guangdong/SD1433/2016	A/chicken/Guangdong/SD1433/2016[P]	4.48e-38	7.84e-33	3.99e-18	2.66e-13	6.08e-11	9.47e-24	8.55e-54	7	NS PA PB1 PB2	HA M NA NP**	w4	Chicken	----RG
A/chicken/Shantou/4816/2014	A/chicken/Shantou/4816/2014[P]	4.69e-18	1.1e-20	1.04e-20	1.96e-18	1.31e-10	9.48e-35	7.35e-47	7	NS PA PB2	HA M NA NP**	w2	Chicken	----RG
A/environment/Hunan/S40858/2015	^A/environment/Hunan/S40858/2015	1.15e-11	0.00331	0.015	1.52e-10	3.43e-12	4.8e-14	8.55e-22	5	NS PA PB1 PB2	HA M NA NP**	w4	Environment	----RG
A/Guangdong/15SF010/2015	A/Guangdong/15SF010/2015[P]	4.57e-09	7.02e-08	1.04e-08	2.17e-12	NS	4.14e-14	1.67e-26	6	NS PA PB2	HA M NA NP**	w3	Human	----RG
A/guangdong/17SF027/2017	A/guangdong/17SF027/2017	4.48e-38	7.84e-33	3.99e-18	2.66e-13	6.08e-11	9.47e-24	8.55e-54	7	NS PA PB1 PB2	HA M NA NP**	w5	Human	----RG
A/Guangdong/CHN/023/2016	A/Guangdong/CHN/023/2016	1.42e-08	0.00505	NS	1.94e-11	6.64e-09	7.18e-09	3.61e-31	5	NS PA PB1 PB2	HA M NA NP**	w4	Human	----RG
A/Jiangxi/10663/2017	A/Jiangxi/10663/2017	1.09e-17	2.77e-15	1.12e-05	3.4e-19	1.26e-12	2.92e-39	2.89e-62	6	PA PB1	HA M NA NP**	w5	Human	----RG
A/Sichuan/24976/2017	A/Sichuan/24976/2017[P]	1.09e-17	2.77e-15	1.12e-05	3.4e-19	1.26e-12	2.92e-39	2.89e-62	6	NS PA PB1 PB2	HA M NA NP**	w5	Human	----RG
A/Environment/Fujian/43639/2017	^A/Environment/Fujian/43639/2017	9.05e-106	3.24e-105	7.1e-45	5.41e-35	1.82e-35	1.72e-36	3.09e-09	7	NP PB2	HA M NA NS PA**	w6	Environment	KRTARG
A/Guangdong/17SF060/2017	A/Guangdong/17SF060/2017[P]	4.48e-38	7.84e-33	3.99e-18	2.66e-13	6.08e-11	9.47e-24	8.55e-54	7	NP PB1 PB2	HA M NA NS PA**	w5	Human	----RG
A/Hunan/25358/2017	A/Hunan/25358/2017	6.74e-20	5.86e-20	NS	4.53e-13	3.53e-13	2.11e-16	1.07e-35	6	NP PB1 PB2	HA M NA NS PA**	w5	Human	----RG
A/Chongqing-Yuzhong/1500/2017	A/Chongqing-Yuzhong/1500/2017[P]	1.09e-17	2.77e-15	1.12e-05	3.4e-19	1.26e-12	2.92e-39	2.89e-62	6	NP PA	HA M NA NS PB1 PB2**	w5	Human	----RG
A/Beijing/40610/2015	^A/Beijing/40610/2015	1.41e-19	3.84e-20	NS	2.54e-13	1.23e-13	1.43e-16	1.94e-31	6	NP PA PB1 PB2	HA M NA NS**	w3	Human	----RG
A/Changsha/44/2017	A/Changsha/44/2017[P]	1.41e-19	3.84e-20	NS	2.54e-13	1.23e-13	1.43e-16	1.94e-31	6	NP PB1 PB2	HA M NA NS**	w5	Human	----RG
A/chicken/shandong/SDL105/2014	A/chicken/shandong/SDL105/2014[P]	1.09e-17	2.77e-15	1.12e-05	3.4e-19	1.26e-12	2.92e-39	2.89e-62	6	NP PA PB2	HA M NA NS**	w3	Chicken	----RG
A/Hong_Kong/VB17002884/2017	A/Hong_Kong/VB17002884/2017	NS	2.97e-18	1.85e-19	1.82e-13	9.07e-13	2.77e-14	2.94e-25	6	NP PA PB1 PB2	HA M NA NS**	w5	Human	----RG
A/Hunan/09918/2017	A/Hunan/09918/2017	1.82e-13	3.68e-08	NS	5.3e-09	4.53e-11	1.95e-13	1.25e-28	6	NP PA PB1 PB2	HA M NA NS**	w5	Human	----RG
A/Hunan/09921/2017	A/Hunan/09921/2017[P]	1.82e-13	3.68e-08	NS	5.3e-09	4.53e-11	1.95e-13	1.25e-28	6	NP PA PB2	HA M NA NS**	w5	Human	----RG
A/Hunan/11026/2017	A/Hunan/11026/2017[P]	1.82e-13	3.68e-08	NS	5.3e-09	4.53e-11	1.95e-13	1.25e-28	6	NP PA	HA M NA NS**	w5	Human	KRTARG
A/Qingyuan/GIRD1/2017	A/Qingyuan/GIRD1/2017	1.24e-26	2.03e-24	4.83e-27	1.9e-15	7.04e-16	6.93e-17	4.57e-40	7	NP PA PB1	HA M NA NS**	w5	Human	KRTARG
A/chicken/Guangdong/Q26/2017	A/chicken/Guangdong/Q26/2017[P]	4.87e-82	1.1e-80	5.29e-38	2.14e-17	1.14e-17	8.09e-20	4.63e-09	7	NP PB1 PB2	HA M NA PA**	w5	Chicken	KRTARG
A/Environment/Shandong-Rizhao/08/2017	A/Environment/Shandong-Rizhao/08/2017[P]	7.93e-22	2.14e-21	9.91e-11	1.01e-12	5.89e-14	3.55e-19	2.57e-52	7	NP PB1 PB2	HA M NA PA**	w5	Environment	----RG
A/Zhejiang/26/2017	A/Zhejiang/26/2017	2.91e-28	1.52e-25	1.88e-25	7.1e-22	NS	2.27e-23	1.19e-35	6	NP PB1 PB2	HA M NA PA**	w5	Human	----RG
A/chicken/Dongguan/1138/2014	A/chicken/Dongguan/1138/2014	2.56e-08	2.7e-12	7.47e-07	2.09e-17	0.000625	1.31e-28	3.04e-47	6	PA PB1 PB2	HA M NA**	w2	Chicken	----RG
A/Chicken/Guangdong/DG16061/2015	A/Chicken/Guangdong/DG16061/2015	2.86e-18	1.35e-15	0.00146	1.5e-08	3.39e-11	2.66e-19	1.78e-50	6	NP NS PB1 PB2	HA M NA**	w4	Chicken	----RG
A/chicken/Guangdong/GD20/2017	A/chicken/Guangdong/GD20/2017	1.09e-17	2.77e-15	1.12e-05	3.4e-19	1.26e-12	2.92e-39	2.89e-62	6	NP PA	HA M NA**	w5	Chicken	KRTARG
A/Chicken/Shandong/SD8/2016	A/Chicken/Shandong/SD8/2016	1.09e-17	2.77e-15	1.12e-05	3.4e-19	1.26e-12	2.92e-39	2.89e-62	6	NP PA PB1 PB2	HA M NA**	w4	Chicken	----RG
A/chicken/Shanxi/SX4748/2018	A/chicken/Shanxi/SX4748/2018	3.49e-15	4.59e-14	6.17e-16	2.83e-10	2.52e-10	3.92e-11	9.71e-24	7	NP NS PA PB2	HA M NA**	w6	Chicken	KRTARG
A/Chongqing-dianjiang/61/2017	A/Chongqing-dianjiang/61/2017	1.09e-17	2.77e-15	1.12e-05	3.4e-19	1.26e-12	2.92e-39	2.89e-62	6	NP PA PB2	HA M NA**	w5	Human	----RG
A/Environment/GD-MZ_238/H7N9/2014-4	A/Environment/GD-MZ_238/H7N9/2014-4	9.05e-106	3.24e-105	7.1e-45	5.41e-35	1.82e-35	1.72e-36	3.09e-09	7	PA PB2	HA M NA**	w2	Environment	----RG
A/Environment/Guangdong/02735/2016	A/Environment/Guangdong/02735/2016	1.09e-17	2.77e-15	1.12e-05	3.4e-19	1.26e-12	2.92e-39	2.89e-62	6	NP NS PA	HA M NA**	w5	Environment	KRTARG
A/Environment/Hunan/10086/2016	A/Environment/Hunan/10086/2016	1.09e-17	2.77e-15	1.12e-05	3.4e-19	1.26e-12	2.92e-39	2.89e-62	6	NP PA PB1 PB2	HA M NA**	w4	Environment	----RG
A/guangdong/17SF031/2017	A/guangdong/17SF031/2017	4.48e-38	7.84e-33	3.99e-18	2.66e-13	6.08e-11	9.47e-24	8.55e-54	7	NP NS PB1 PB2	HA M NA**	w5	Human	----RG
A/Guangdong/17SF039/2017	A/Guangdong/17SF039/2017	4.48e-38	7.84e-33	3.99e-18	2.66e-13	6.08e-11	9.47e-24	8.55e-54	7	NP PA PB1	HA M NA**	w5	Human	KRTARG
A/Guangdong/17SF064/2017	A/Guangdong/17SF064/2017	4.48e-38	7.84e-33	3.99e-18	2.66e-13	6.08e-11	9.47e-24	8.55e-54	7	NP NS PA PB2	HA M NA**	w5	Human	KRTARG
A/Guangxi/18892/2017	^A/Guangxi/18892/2017	1.58e-21	4.83e-20	NS	6.48e-16	9.53e-07	2.06e-25	4.34e-37	6	NP NS PA	HA M NA**	w5	Human	KRTARG
A/Guizhou/03240/2015	A/Guizhou/03240/2015	1.58e-21	4.83e-20	NS	6.48e-16	9.53e-07	2.06e-25	4.34e-37	6	NP NS PB2	HA M NA**	w3	Human	----RG
A/Hunan/17875/2017	A/Hunan/17875/2017	8.66e-10	0.00891	1.05e-10	8.63e-14	7.23e-05	7.07e-30	5.41e-51	5	NP PA PB1 PB2	HA M NA**	w5	Human	KRTARG
A/Hunan/25351/2017	^A/Hunan/25351/2017	6.74e-20	5.86e-20	NS	4.53e-13	3.53e-13	2.11e-16	1.07e-35	6	NP PA PB1	HA M NA**	w5	Human	KRTARG
A/Shanghai/PD04/2015	A/Shanghai/PD04/2015[P]	NS	7.28e-29	2.13e-12	6.13e-18	0.000319	4.42e-26	7.02e-58	5	NP NS PA PB1 PB2	HA M NA**	w3	Human	----RG
A/Shenzhen/Th003/2017	A/Shenzhen/Th003/2017	NS	7.28e-29	2.13e-12	6.13e-18	0.000319	4.42e-26	7.02e-58	5	NP NS PA PB2	HA M NA**	w5	Human	----RG
A/Sichuan/27183/2017	A/Sichuan/27183/2017	1.09e-17	2.77e-15	1.12e-05	3.4e-19	1.26e-12	2.92e-39	2.89e-62	6	NP NS PA PB2	HA M NA**	w5	Human	----RG
A/Yunnan/YN001/2017	A/Yunnan/YN001/2017	1.09e-17	2.77e-15	1.12e-05	3.4e-19	1.26e-12	2.92e-39	2.89e-62	6	NP NS PA PB1 PB2	HA M NA**	w5	Human	----RG
A/chicken/Zhejiang/12.15_HZ293/2016	A/chicken/Zhejiang/12.15_HZ293/2016	5.87e-07	NS	NS	NS	1.42e-07	1.87e-08	6.73e-28	4	NA PB2	HA M NP PA PB1**	w5	Chicken	----RG
A/chicken/Fujian/06.06_NP0001/2017	A/chicken/Fujian/06.06_NP0001/2017	2.56e-08	2.7e-12	7.47e-07	2.09e-17	0.000625	1.31e-28	3.04e-47	6	NA NS PB1 PB2	HA M NP**	w5	Chicken	KRTARG
A/Chicken/Guangdong/GZ15239/2015	A/Chicken/Guangdong/GZ15239/2015	1.09e-17	2.77e-15	1.12e-05	3.4e-19	1.26e-12	2.92e-39	2.89e-62	6	PA PB1 PB2	HA M NP**	w3	Chicken	----RG
A/chicken/Jiangxi/18449/2014	A/chicken/Jiangxi/18449/2014	1.88e-14	1.58e-13	9.5e-05	2.19e-13	0.0117	4.06e-50	9.97e-63	5	NA NS PA PB2	HA M NP**	w2	Chicken	----RG
A/chicken/Liaoning/05.12_SY059/2017	A/chicken/Liaoning/05.12_SY059/2017[P]	1.09e-17	2.77e-15	1.12e-05	3.4e-19	1.26e-12	2.92e-39	2.89e-62	6	NA PA PB1 PB2	HA M NP**	w5	Chicken	----RG
A/Environment/Shandong-Rizhao/06/2017	A/Environment/Shandong-Rizhao/06/2017[P]	7.93e-22	2.14e-21	9.91e-11	1.01e-12	5.89e-14	3.55e-19	2.57e-52	7	NS PB1 PB2	HA M NP**	w5	Environment	----RG
A/Guangdong/15SF017/2015	A/Guangdong/15SF017/2015[P]	4.57e-09	7.02e-08	1.04e-08	2.17e-12	NS	4.14e-14	1.67e-26	6	NA NS PA PB1 PB2	HA M NP**	w3	Human	----RG
A/Fujian/45970/2016	^A/Fujian/45970/2016	5.73e-13	4.33e-09	2.79e-12	2.99e-08	1.14e-09	1.37e-06	1.78e-20	6	NA PB1	HA M NS PA**	w4	Human	----RG
A/guangdong/17SF017/2017	A/guangdong/17SF017/2017	4.48e-38	7.84e-33	3.99e-18	2.66e-13	6.08e-11	9.47e-24	8.55e-54	7	NP PB1 PB2	HA M NS PA**	w5	Human	----RG
A/guangdong/17SF028/2017	A/guangdong/17SF028/2017[P]	4.48e-38	7.84e-33	3.99e-18	2.66e-13	6.08e-11	9.47e-24	8.55e-54	7	NA NP PA PB1	HA M NS**	w5	Human	----RG
A/Hubei/34007/2015	A/Hubei/34007/2015[P]	NS	2.97e-18	1.85e-19	1.82e-13	9.07e-13	2.77e-14	2.94e-25	6	NP PB2	HA M PA PB1**	w3	Human	----RG
A/Henan/29263/2017	A/Henan/29263/2017[P]	3.71e-12	NS	NS	1.5e-12	1.84e-06	9.1e-33	5.27e-56	4	NA NP NS PB2	HA M PB1**	w5	Human	KRTARG
A/Changsha/58/2017	A/Changsha/58/2017	1.41e-19	3.84e-20	NS	2.54e-13	1.23e-13	1.43e-16	1.94e-31	6	NA PA PB1 PB2	HA M**	w5	Human	----RG
A/chicken/anhui/AH258/2014	A/chicken/anhui/AH258/2014	1.41e-19	3.84e-20	NS	2.54e-13	1.23e-13	1.43e-16	1.94e-31	6	NA PA	HA M**	w3	Chicken	----RG
A/chicken/Guangdong/12.10_DGCPLB032/2016	A/chicken/Guangdong/12.10_DGCPLB032/2016	2.56e-08	2.7e-12	7.47e-07	2.09e-17	0.000625	1.31e-28	3.04e-47	6	NA NP NS PB1 PB2	HA M**	w5	Chicken	----RG
A/chicken/Hunan/S1221/2017	^A/chicken/Hunan/S1221/2017	1.28e-15	3.29e-13	NS	4.47e-10	2.57e-11	6.42e-08	1.5e-28	6	NA NP PA PB2	HA M**	w5	Chicken	KRTARG
A/chicken/Jiangsu/JT105/2014	A/chicken/Jiangsu/JT105/2014[P]	1.09e-17	2.77e-15	1.12e-05	3.4e-19	1.26e-12	2.92e-39	2.89e-62	6	NA NP PA PB1 PB2	HA M**	w3	Chicken	----RG
A/chicken/Jiangxi/18513/2014	A/chicken/Jiangxi/18513/2014	1.88e-14	1.58e-13	9.5e-05	2.19e-13	0.0117	4.06e-50	9.97e-63	5	NA NP NS PA PB1 PB2	HA M**	w2	Chicken	----RG
A/chicken/Shandong/SD216/2016	A/chicken/Shandong/SD216/2016	1.09e-17	2.77e-15	1.12e-05	3.4e-19	1.26e-12	2.92e-39	2.89e-62	6	NA NP PA PB1	HA M**	w5	Chicken	----RG
A/Environment/Anhui/39280/2015	A/Environment/Anhui/39280/2015[P]	1.88e-14	1.58e-13	9.5e-05	2.19e-13	0.0117	4.06e-50	9.97e-63	5	NA NP NS PB1 PB2	HA M**	w3	Environment	----RG
A/Environment/Fujian/36998/2017	A/Environment/Fujian/36998/2017[P]	1.88e-14	1.58e-13	9.5e-05	2.19e-13	0.0117	4.06e-50	9.97e-63	5	NA NP PA	HA M**	w5	Environment	KRTARG
A/Environment/Guangdong/07104/2017	A/Environment/Guangdong/07104/2017[P]	1.09e-17	2.77e-15	1.12e-05	3.4e-19	1.26e-12	2.92e-39	2.89e-62	6	NA PA PB1	HA M**	w5	Environment	----RG
A/environment/Wuxi/Huan/2014	A/environment/Wuxi/Huan/2014	4.06e-18	4.47e-15	NS	3.25e-10	1.68e-11	1.88e-11	1.62e-26	6	NA PA PB2	HA M**	w2	Environment	----RG
A/Fujian/14/2015	A/Fujian/14/2015	0.000229	2.65e-15	0.00152	1.5e-08	2.95e-10	1.79e-11	2.94e-18	5	NA NP PA PB1 PB2	HA M**	w3	Human	----RG
A/guangdong/17SF010/2017	A/guangdong/17SF010/2017[P]	4.48e-38	7.84e-33	3.99e-18	2.66e-13	6.08e-11	9.47e-24	8.55e-54	7	NA PA PB1	HA M**	w5	Human	----RG
A/Taiwan/1/2017	A/Taiwan/1/2017[P]	1.09e-17	2.77e-15	1.12e-05	3.4e-19	1.26e-12	2.92e-39	2.89e-62	6	NA NP NS PA PB1	HA M**	w5	Human	KRTARG
A/Zhejiang/1/2016	A/Zhejiang/1/2016	3.95e-15	NS	NS	3.34e-14	1.95e-12	9.91e-07	1.05e-22	5	NA NP PA PB2	HA M**	w4	Human	----RG
A/Environment/Guangdong/15123/2016	A/Environment/Guangdong/15123/2016	0.00307	1.06e-23	6.95e-13	1.02e-17	NS	1.47e-20	1.12e-33	5	M	HA NA NP NS PA PB1 PB2**	w4	Environment	----RG
A/Environment/Guangdong/13921/2017	^A/Environment/Guangdong/13921/2017	0.00307	1.06e-23	6.95e-13	1.02e-17	NS	1.47e-20	1.12e-33	5	M PA	HA NA NP NS PB1 PB2**	w5	Environment	----RG
A/Hunan/08593/2017	A/Hunan/08593/2017[P]	1.82e-13	3.68e-08	NS	5.3e-09	4.53e-11	1.95e-13	1.25e-28	6	M	HA NA NP NS PB1 PB2**	w5	Human	----RG
A/chicken/Hunan/S12753/2016	A/chicken/Hunan/S12753/2016[P]	1.09e-17	2.77e-15	1.12e-05	3.4e-19	1.26e-12	2.92e-39	2.89e-62	6	M PA PB1 PB2	HA NA NP NS**	w4	Chicken	----RG
A/chicken/jiangsu/TM137/2014	A/chicken/jiangsu/TM137/2014[P]	1.09e-17	2.77e-15	1.12e-05	3.4e-19	1.26e-12	2.92e-39	2.89e-62	6	M PA PB1 PB2	HA NA NP NS**	w3	Chicken	----RG
A/chicken/Jiangsu/TM86/2014	A/chicken/Jiangsu/TM86/2014[P]	1.88e-14	1.58e-13	9.5e-05	2.19e-13	0.0117	4.06e-50	9.97e-63	5	PA PB1	HA NA NP NS**	w3	Chicken	----RG
A/Henan/17867/2017	A/Henan/17867/2017	3.71e-12	NS	NS	1.5e-12	1.84e-06	9.1e-33	5.27e-56	4	PA PB2	HA NA NP NS**	w5	Human	----RG
A/Shaanxi/32282/2017	A/Shaanxi/32282/2017[P]	1.85e-12	NS	NS	1.37e-08	1.28e-07	2.59e-15	2.2e-45	5	M PB1 PB2	HA NA NP NS**	w5	Human	----RG
A/chicken/jiangsu/TM148/2014	A/chicken/jiangsu/TM148/2014[P]	1.09e-17	2.77e-15	1.12e-05	3.4e-19	1.26e-12	2.92e-39	2.89e-62	6	M NS	HA NA NP PA**	w3	Chicken	----RG
A/Zhejiang/36/2014	A/Zhejiang/36/2014	2.91e-28	1.52e-25	1.88e-25	7.1e-22	NS	2.27e-23	1.19e-35	6	NS PA PB2	HA NA NP PB1**	w3	Human	----RG
A/Anhui/13431/2017	A/Anhui/13431/2017	1.09e-17	2.77e-15	1.12e-05	3.4e-19	1.26e-12	2.92e-39	2.89e-62	6	PA PB1	HA NA NP**	w5	Human	----RG
A/Fujian/21/2014	A/Fujian/21/2014	0.000229	2.65e-15	0.00152	1.5e-08	2.95e-10	1.79e-11	2.94e-18	5	M PB1	HA NA NP**	w3	Human	----RG
A/Guangdong/15SF027/2015	A/Guangdong/15SF027/2015[P]	4.57e-09	7.02e-08	1.04e-08	2.17e-12	NS	4.14e-14	1.67e-26	6	PA PB1 PB2	HA NA NP**	w3	Human	----RG
A/Huaian/083/2014	A/Huaian/083/2014	NS	2.97e-18	1.85e-19	1.82e-13	9.07e-13	2.77e-14	2.94e-25	6	PA PB2	HA NA NP**	w2	Human	----RG
A/Human/Shenzhen/3/2015	A/Human/Shenzhen/3/2015[P]	NS	2.97e-18	1.85e-19	1.82e-13	9.07e-13	2.77e-14	2.94e-25	6	M PA	HA NA NP**	w3	Human	----RG
A/Jiangsu/33446/2015	A/Jiangsu/33446/2015	6.74e-20	5.86e-20	NS	4.53e-13	3.53e-13	2.11e-16	1.07e-35	6	PA PB2	HA NA NP**	w3	Human	----RG
A/Environment/Hunan/07626/2015	A/Environment/Hunan/07626/2015	1.09e-17	2.77e-15	1.12e-05	3.4e-19	1.26e-12	2.92e-39	2.89e-62	6	NP PB1	HA NA NS PA PB2**	w3	Environment	----RG
A/Guangdong/60060/2016	A/Guangdong/60060/2016	4.48e-38	7.84e-33	3.99e-18	2.66e-13	6.08e-11	9.47e-24	8.55e-54	7	M PB1	HA NA NS PA**	w5	Human	----RG
A/chicken/Jiangsu/XZ184/2014	A/chicken/Jiangsu/XZ184/2014	1.88e-14	1.58e-13	9.5e-05	2.19e-13	0.0117	4.06e-50	9.97e-63	5	NP PA PB1 PB2	HA NA NS**	w3	Chicken	----RG
A/Fujian/56600/2016	A/Fujian/56600/2016	5.73e-13	4.33e-09	2.79e-12	2.99e-08	1.14e-09	1.37e-06	1.78e-20	6	NP PA PB1 PB2	HA NA NS**	w5	Human	----RG
A/Yancheng/1121/2014	A/Yancheng/1121/2014	9.69e-17	1.52e-13	8.93e-08	4.12e-14	0.0065	2.21e-17	6.02e-49	6	M PA PB1 PB2	HA NA NS**	w3	Human	----RG
A/chicken/jiangsu/WJ169/2014	A/chicken/jiangsu/WJ169/2014[P]	1.88e-14	1.58e-13	9.5e-05	2.19e-13	0.0117	4.06e-50	9.97e-63	5	M NP PB2	HA NA PA PB1**	w2	Chicken	----RG
A/Anhui/33225/2015	A/Anhui/33225/2015	1.09e-17	2.77e-15	1.12e-05	3.4e-19	1.26e-12	2.92e-39	2.89e-62	6	M NP PB1	HA NA**	w3	Human	----RG
A/Beijing/39450/2016	A/Beijing/39450/2016	1.09e-17	2.77e-15	1.12e-05	3.4e-19	1.26e-12	2.92e-39	2.89e-62	6	NP PB1 PB2	HA NA**	w4	Human	----RG
A/chicken/Guangdong/01.08_SZBJ0011-O/2017	A/chicken/Guangdong/01.08_SZBJ0011-O/2017[P]	2.56e-08	2.7e-12	7.47e-07	2.09e-17	0.000625	1.31e-28	3.04e-47	6	M NP NS PA PB2	HA NA**	w5	Chicken	KRTARG
A/Chicken/Guangdong/DG16402/2016	A/Chicken/Guangdong/DG16402/2016[T]	2.86e-18	1.35e-15	0.00146	1.5e-08	3.39e-11	2.66e-19	1.78e-50	6	PA PB2	HA NA**	w4	Chicken	----RG
A/Chicken/Guangdong/DG16800/2016	^A/Chicken/Guangdong/DG16800/2016	3.02e-07	4.09e-08	2.82e-09	1.35e-11	1.92e-07	3e-06	3.51e-21	6	NP NS PA PB1	HA NA**	w4	Chicken	----RG
A/Chicken/Guangdong/GZ16019/2015	^A/Chicken/Guangdong/GZ16019/2015	8.16e-20	4.03e-12	1.1e-07	6.66e-15	3.62e-10	5.58e-17	4.3e-43	7	NP PB1	HA NA**	w4	Chicken	----RG
A/chicken/Guangdong/SD028/2017	A/chicken/Guangdong/SD028/2017	4.87e-82	1.1e-80	5.29e-38	2.14e-17	1.14e-17	8.09e-20	4.63e-09	7	M NP PA PB1 PB2	HA NA**	w5	Chicken	KRTARG
A/chicken/Shanxi/SX0256/2019	A/chicken/Shanxi/SX0256/2019[T]	3.8e-16	1.68e-18	7.84e-12	3.62e-15	1e-21	3.41e-23	1.69e-44	7	M NP PA PB2	HA NA**	w7	Chicken	KRTARG
A/chicken/Wuxi/5852/2015	A/chicken/Wuxi/5852/2015[T]	3.49e-15	4.59e-14	6.17e-16	2.83e-10	2.52e-10	3.92e-11	9.71e-24	7	NP PA PB1 PB2	HA NA**	w3	Chicken	----RG
A/Environment/Guangzhou/4188/2016	A/Environment/Guangzhou/4188/2016[P]	0.00307	1.06e-23	6.95e-13	1.02e-17	NS	1.47e-20	1.12e-33	5	M NP NS PA PB1	HA NA**	w5	Environment	----RG
A/guangdong/16SF202/2016	A/guangdong/16SF202/2016	4.48e-38	7.84e-33	3.99e-18	2.66e-13	6.08e-11	9.47e-24	8.55e-54	7	M NP NS PA PB1	HA NA**	w5	Human	----RG
A/Hong_Kong/2550/2015	A/Hong_Kong/2550/2015	3.71e-12	NS	NS	1.5e-12	1.84e-06	9.1e-33	5.27e-56	4	PA PB1 PB2	HA NA**	w3	Human	----RG
A/Hong_Kong/61/2016	A/Hong_Kong/61/2016[P]	NS	2.97e-18	1.85e-19	1.82e-13	9.07e-13	2.77e-14	2.94e-25	6	M NS	HA NA**	w5	Human	----RG
A/Hunan/02287/2017	A/Hunan/02287/2017	NS	2.97e-18	1.85e-19	1.82e-13	9.07e-13	2.77e-14	2.94e-25	6	M NP PA	HA NA**	w5	Human	----RG
A/Jiangsu/35344/2017	^A/Jiangsu/35344/2017	1.52e-16	2.73e-10	NS	6.43e-15	1.1e-17	3.85e-15	7.57e-38	6	M NP PA PB1 PB2	HA NA**	w5	Human	----RG
A/Zhejiang/11/2015	A/Zhejiang/11/2015	3.95e-15	NS	NS	3.34e-14	1.95e-12	9.91e-07	1.05e-22	5	NP PA PB1 PB2	HA NA**	w3	Human	----RG
A/Zhejiang/6/2015	A/Zhejiang/6/2015[P]	2.91e-28	1.52e-25	1.88e-25	7.1e-22	NS	2.27e-23	1.19e-35	6	NS PA PB1 PB2	HA NA**	w3	Human	----RG
A/chicken/Jiangsu/JT106/2014	A/chicken/Jiangsu/JT106/2014[P]	1.09e-17	2.77e-15	1.12e-05	3.4e-19	1.26e-12	2.92e-39	2.89e-62	6	NA	HA NP NS PA PB2**	w3	Chicken	----RG
A/chicken/Shanghai/MH05/2015	A/chicken/Shanghai/MH05/2015	4.69e-18	1.1e-20	1.04e-20	1.96e-18	1.31e-10	9.48e-35	7.35e-47	7	M NA	HA NP NS PA PB2**	w3	Chicken	----RG
A/Shenzhen/Th004/2017	A/Shenzhen/Th004/2017[P]	NS	7.28e-29	2.13e-12	6.13e-18	0.000319	4.42e-26	7.02e-58	5	M PB1	HA NP NS PA**	w5	Human	----RG
A/Chicken/Guangdong/DG042/2017	A/Chicken/Guangdong/DG042/2017	2.56e-08	2.7e-12	7.47e-07	2.09e-17	0.000625	1.31e-28	3.04e-47	6	PA PB1 PB2	HA NP NS**	w5	Chicken	----RG
A/Chicken/Jiangsu/JT121/2015	A/Chicken/Jiangsu/JT121/2015[P]	1.09e-17	2.77e-15	1.12e-05	3.4e-19	1.26e-12	2.92e-39	2.89e-62	6	PB1 PB2	HA NP PA**	w3	Chicken	----RG
A/environment/Shanghai/CM01/2015	A/environment/Shanghai/CM01/2015	4.06e-18	4.47e-15	NS	3.25e-10	1.68e-11	1.88e-11	1.62e-26	6	NS PA PB1	HA NP PB2**	w3	Environment	----RG
A/chicken/Jiangsu/TM72/2014	A/chicken/Jiangsu/TM72/2014	1.88e-14	1.58e-13	9.5e-05	2.19e-13	0.0117	4.06e-50	9.97e-63	5	M NS	HA NP**	w2	Chicken	----RG
A/chicken/Jiangsu/WJ110/2013	A/chicken/Jiangsu/WJ110/2013[P]	1.88e-14	1.58e-13	9.5e-05	2.19e-13	0.0117	4.06e-50	9.97e-63	5	NA NS	HA NP**	w1	Chicken	----RG
A/GD-95/2015/H7N9/2015-03-05	A/GD-95/2015/H7N9/2015-03-05	6.87e-12	3.68e-09	NS	2.86e-11	4.35e-13	2.15e-14	4.96e-26	6	NS PA PB1 PB2	HA NP**	w3	Human	----RG
A/Jiangsu/08207/2016	A/Jiangsu/08207/2016	6.74e-20	5.86e-20	NS	4.53e-13	3.53e-13	2.11e-16	1.07e-35	6	NA PB1 PB2	HA NP**	w5	Human	----RG
A/Zhejiang/6/2016	A/Zhejiang/6/2016[P]	2.91e-28	1.52e-25	1.88e-25	7.1e-22	NS	2.27e-23	1.19e-35	6	NS PA PB1 PB2	HA NP**	w5	Human	----RG
A/chicken/Jiangsu/TM93/2014	A/chicken/Jiangsu/TM93/2014[P]	1.88e-14	1.58e-13	9.5e-05	2.19e-13	0.0117	4.06e-50	9.97e-63	5	M NP	HA NS PA**	w3	Chicken	----RG
A/chicken/Jiangsu/TM85/2014	A/chicken/Jiangsu/TM85/2014	1.88e-14	1.58e-13	9.5e-05	2.19e-13	0.0117	4.06e-50	9.97e-63	5	M NP PB1 PB2	HA PA**	w2	Chicken	----RG
A/chicken/Hubei/HB5/2014	A/chicken/Hubei/HB5/2014	1.59e-24	1.37e-21	6.84e-19	6.77e-20	2.92e-15	4.72e-26	4.33e-50	7	M NS PA PB1 PB2	HA**	w3	Chicken	----RG
A/chicken/Jiangsu/WJ143/2014	A/chicken/Jiangsu/WJ143/2014[P]	1.88e-14	1.58e-13	9.5e-05	2.19e-13	0.0117	4.06e-50	9.97e-63	5	M NA PB1 PB2	HA**	w2	Chicken	----RG
A/chicken/Zhejiang/S1074/2016	A/chicken/Zhejiang/S1074/2016	8.57e-23	3.52e-22	2.13e-23	4.94e-20	6.05e-17	8.88e-27	1.99e-47	7	NA NP PA PB2	HA**	w4	Chicken	----RG
A/Fujian/02151/2017	^A/Fujian/02151/2017	2.22e-51	6.86e-49	2.55e-34	2.28e-19	8.7e-20	3.13e-22	1.03e-16	7	M NP PA	HA**	w5	Human	----RG
A/Guangdong/60061/2016	A/Guangdong/60061/2016	1.42e-08	0.00505	NS	1.94e-11	6.64e-09	7.18e-09	3.61e-31	5	M NA NS	HA**	w5	Human	----RG
A/Jiangsu/11550/2017	A/Jiangsu/11550/2017[P]	6.74e-20	5.86e-20	NS	4.53e-13	3.53e-13	2.11e-16	1.07e-35	6	M NA NP PA	HA**	w5	Human	----RG
A/Shaanxi/32285/2017	A/Shaanxi/32285/2017[P]	NS	7.28e-29	2.13e-12	6.13e-18	0.000319	4.42e-26	7.02e-58	5	NA NS PA	HA**	w5	Human	----RG
A/Shenzhen/Th002/2016	A/Shenzhen/Th002/2016	NS	7.28e-29	2.13e-12	6.13e-18	0.000319	4.42e-26	7.02e-58	5	M NP PB2	HA**	w5	Human	----RG
A/chicken/jiangsu/TM34/2014	A/chicken/jiangsu/TM34/2014[P]	1.88e-14	1.58e-13	9.5e-05	2.19e-13	0.0117	4.06e-50	9.97e-63	5	HA PA PB1	M	w3	Chicken	----RG
A/GD-26/2014/H7N9/2014-01-10	A/GD-26/2014/H7N9/2014-01-10[P]	5.65e-08	3.23e-09	1.38e-10	8.5e-10	6.48e-10	5.22e-14	6.51e-34	7	HA NP NS PA PB1 PB2	M	w2	Human	----RG
A/GD-27/2015/H7N9/2015-01-21	A/GD-27/2015/H7N9/2015-01-21	5.65e-08	3.23e-09	1.38e-10	8.5e-10	6.48e-10	5.22e-14	6.51e-34	7	HA NA NP PA PB1 PB2	M	w3	Human	----RG
A/GD-53/2015/H7N9/2015-02-03	A/GD-53/2015/H7N9/2015-02-03	5.65e-08	3.23e-09	1.38e-10	8.5e-10	6.48e-10	5.22e-14	6.51e-34	7	HA NA NP PA PB1 PB2	M	w3	Human	----RG
A/GD-57/2015/H7N9/2015-02-03	A/GD-57/2015/H7N9/2015-02-03[P]	5.65e-08	3.23e-09	1.38e-10	8.5e-10	6.48e-10	5.22e-14	6.51e-34	7	HA NA NP NS PA PB1 PB2	M	w3	Human	----RG
A/silkie_chicken/Jiangxi/9469/2014	A/silkie_chicken/Jiangxi/9469/2014[P]	1.09e-17	2.77e-15	1.12e-05	3.4e-19	1.26e-12	2.92e-39	2.89e-62	6	PA PB2	M NA NP PB1**	w2	Chicken	----RG
A/Shaanxi/32284/2017	^A/Shaanxi/32284/2017	NS	7.28e-29	2.13e-12	6.13e-18	0.000319	4.42e-26	7.02e-58	5	HA PA PB1	M NA NP PB2	w5	Human	----RG
A/chicken/Fujian/SD005/2015	A/chicken/Fujian/SD005/2015[P]	2.56e-08	2.7e-12	7.47e-07	2.09e-17	0.000625	1.31e-28	3.04e-47	6	HA NP PA PB2	M NA NS PB1	w3	Chicken	----RG
A/Jiangsu/03753/2016	A/Jiangsu/03753/2016	6.74e-20	5.86e-20	NS	4.53e-13	3.53e-13	2.11e-16	1.07e-35	6	NP PB2	M NA NS**	w4	Human	----RG
A/chicken/Guangdong/SD007/2015	A/chicken/Guangdong/SD007/2015	4.87e-82	1.1e-80	5.29e-38	2.14e-17	1.14e-17	8.09e-20	4.63e-09	7	PB1 PB2	M NA PA**	w3	Chicken	----RG
A/chicken/jiangsu/TM114/2014	A/chicken/jiangsu/TM114/2014[P]	1.09e-17	2.77e-15	1.12e-05	3.4e-19	1.26e-12	2.92e-39	2.89e-62	6	PB1 PB2	M NA PA**	w3	Chicken	----RG
A/Environment/Guangdong/07103/2017	A/Environment/Guangdong/07103/2017[P]	1.09e-17	2.77e-15	1.12e-05	3.4e-19	1.26e-12	2.92e-39	2.89e-62	6	HA NP	M NA PB2	w5	Environment	----RG
A/Chicken/Guangdong/GD11/2016	A/Chicken/Guangdong/GD11/2016	1.09e-17	2.77e-15	1.12e-05	3.4e-19	1.26e-12	2.92e-39	2.89e-62	6	NP PA PB1	M NA**	w4	Chicken	----RG
A/chicken/shandong/SDL107/2014	A/chicken/shandong/SDL107/2014[P]	1.09e-17	2.77e-15	1.12e-05	3.4e-19	1.26e-12	2.92e-39	2.89e-62	6	PA PB1 PB2	M NA**	w2	Chicken	----RG
A/Duck/Guangdong/GZ15567/2015	^A/Duck/Guangdong/GZ15567/2015	NS	7.82e-31	NS	1.35e-15	1.45e-07	2.06e-20	3.09e-09	5	NP NS PA PB2	M NA**	w3	Duck	----RG
A/Environment/Changzhou/cz95/2014	A/Environment/Changzhou/cz95/2014	1.88e-14	1.58e-13	9.5e-05	2.19e-13	0.0117	4.06e-50	9.97e-63	5	NP PB2	M NA**	w3	Environment	----RG
A/Environment/Jiangsu/06661/2016	A/Environment/Jiangsu/06661/2016[P]	1.15e-11	0.00331	0.015	1.52e-10	3.43e-12	4.8e-14	8.55e-22	5	NP NS PB1	M NA**	w5	Environment	----RG
A/GD-10/2015/H7N9/2015-01-06	A/GD-10/2015/H7N9/2015-01-06[P]	2.95e-19	3.15e-21	2.86e-08	5.02e-08	0.00116	1.08e-14	8.56e-24	6	HA NA PA PB1 PB2	M NP	w3	Human	----RG
A/Yunnan/32293/2017	A/Yunnan/32293/2017[P]	9.69e-17	1.52e-13	8.93e-08	4.12e-14	0.0065	2.21e-17	6.02e-49	6	HA NA PA PB1 PB2	M NP	w5	Human	----RG
A/Wuxi/419/2014	A/Wuxi/419/2014	1.2e-14	0.0126	NS	2.34e-10	7.25e-13	5.11e-09	1.72e-29	5	HA NA PB1	M NP NS PA PB2	w2	Human	----RG
A/Chicken/Jiangxi/JX3/2017	A/Chicken/Jiangxi/JX3/2017	1.09e-17	2.77e-15	1.12e-05	3.4e-19	1.26e-12	2.92e-39	2.89e-62	6	HA PA	M NP NS PB2	w5	Chicken	KRTARG
A/Jiangsu/08173/2016	A/Jiangsu/08173/2016[P]	6.74e-20	5.86e-20	NS	4.53e-13	3.53e-13	2.11e-16	1.07e-35	6	PB1 PB2	M NP PA**	w5	Human	----RG
A/GD-45/2015/H7N9/2015-01-26	A/GD-45/2015/H7N9/2015-01-26[P]	5.65e-08	3.23e-09	1.38e-10	8.5e-10	6.48e-10	5.22e-14	6.51e-34	7	HA NS PA PB2	M NP PB1	w3	Human	----RG
A/Zhejiang/15/2016	A/Zhejiang/15/2016	3.95e-15	NS	NS	3.34e-14	1.95e-12	9.91e-07	1.05e-22	5	HA NA PA	M NP PB1	w5	Human	----RG
A/Environment/Guangdong/16661/2017	A/Environment/Guangdong/16661/2017[T]	0.00307	1.06e-23	6.95e-13	1.02e-17	NS	1.47e-20	1.12e-33	5	NA PA PB1 PB2	M NP**	w5	Environment	KRTARG
A/chicken/Jiangsu/XZ181/2014	A/chicken/Jiangsu/XZ181/2014[P]	1.88e-14	1.58e-13	9.5e-05	2.19e-13	0.0117	4.06e-50	9.97e-63	5	HA NA PA PB1 PB2	M NS	w2	Chicken	----RG
A/chicken/Wuxi/WX5/2014	^A/chicken/Wuxi/WX5/2014	5.87e-07	NS	NS	NS	1.42e-07	1.87e-08	6.73e-28	4	HA NA NP	M NS PA	w2	Chicken	----RG
A/Guizhou/18980/2017	^A/Guizhou/18980/2017	6.94e-30	9.23e-30	4.88e-21	1.45e-13	3.48e-11	3.34e-15	5.64e-30	7	NA NP	M NS PA PB1 PB2**	w5	Human	----RG
A/Jiangxi/10683/2017	A/Jiangxi/10683/2017	1.24e-26	2.03e-24	4.83e-27	1.9e-15	7.04e-16	6.93e-17	4.57e-40	7	NA PB2	M NS PA PB1**	w5	Human	----RG
A/Environment/Shandong-Qingdao/13/2017	A/Environment/Shandong-Qingdao/13/2017[P]	7.93e-22	2.14e-21	9.91e-11	1.01e-12	5.89e-14	3.55e-19	2.57e-52	7	PA PB1	M NS**	w5	Environment	----RG
A/Environment/Shandong-Qingdao/24/2017	A/Environment/Shandong-Qingdao/24/2017[P]	7.93e-22	2.14e-21	9.91e-11	1.01e-12	5.89e-14	3.55e-19	2.57e-52	7	NP PA PB1	M NS**	w5	Environment	----RG
A/GD-124/2014/H7N9/2014-03-06	A/GD-124/2014/H7N9/2014-03-06	2.95e-19	3.15e-21	2.86e-08	5.02e-08	0.00116	1.08e-14	8.56e-24	6	PB1 PB2	M NS**	w2	Human	----RG
A/Anhui/29176/2017	A/Anhui/29176/2017	1.09e-17	2.77e-15	1.12e-05	3.4e-19	1.26e-12	2.92e-39	2.89e-62	6	HA NP PB2	M PA	w5	Human	----RG
A/chicken/Wenzhou/RAQL18/2015	A/chicken/Wenzhou/RAQL18/2015[P]	3.49e-15	4.59e-14	6.17e-16	2.83e-10	2.52e-10	3.92e-11	9.71e-24	7	HA PB2	M PA	w3	Chicken	----RG
A/Environment/Guangzhou/5258-5259/2017	A/Environment/Guangzhou/5258-5259/2017	4.48e-38	7.84e-33	3.99e-18	2.66e-13	6.08e-11	9.47e-24	8.55e-54	7	HA NA	M PA PB1	w5	Environment	----RG
A/Environment/SDDY/07/2015	A/Environment/SDDY/07/2015[P]	7.93e-22	2.14e-21	9.91e-11	1.01e-12	5.89e-14	3.55e-19	2.57e-52	7	HA NA NP NS PB2	M PA PB1	w3	Environment	----RG
A/chicken/Shenzhen/2110/2013	A/chicken/Shenzhen/2110/2013[P]	3.49e-15	4.59e-14	6.17e-16	2.83e-10	2.52e-10	3.92e-11	9.71e-24	7	NP	M PA PB1 PB2**	w2	Chicken	----RG
A/Beijing/10934/2017	A/Beijing/10934/2017[P]	1.09e-17	2.77e-15	1.12e-05	3.4e-19	1.26e-12	2.92e-39	2.89e-62	6	HA PA PB2	M PB1	w5	Human	----RG
A/chicken/Jiangsu/05.02_DT001/2017	A/chicken/Jiangsu/05.02_DT001/2017	1.09e-17	2.77e-15	1.12e-05	3.4e-19	1.26e-12	2.92e-39	2.89e-62	6	HA NA NP NS	M PB1	w5	Chicken	----RG
A/chicken/Jiangsu/WJ151/2014	A/chicken/Jiangsu/WJ151/2014[P]	1.88e-14	1.58e-13	9.5e-05	2.19e-13	0.0117	4.06e-50	9.97e-63	5	HA NP	M PB1 PB2	w2	Chicken	----RG
A/chicken/Shaoxing/2417/2013	A/chicken/Shaoxing/2417/2013	3.49e-15	4.59e-14	6.17e-16	2.83e-10	2.52e-10	3.92e-11	9.71e-24	7	HA NA PA	M PB2	w2	Chicken	----RG
A/XinjiangBintuan/99117/2014	A/XinjiangBintuan/99117/2014	9.69e-17	1.52e-13	8.93e-08	4.12e-14	0.0065	2.21e-17	6.02e-49	6	HA NA NP NS PA PB1	M PB2	w3	Human	----RG
A/chicken/Jilin/SD009/2016	A/chicken/Jilin/SD009/2016	1.09e-17	2.77e-15	1.12e-05	3.4e-19	1.26e-12	2.92e-39	2.89e-62	6	NP NS PA PB1 PB2	M**	w4	Chicken	----RG
A/Environment/GD-ZS_21/H7N9/2014-3	A/Environment/GD-ZS_21/H7N9/2014-3[P]	9.05e-106	3.24e-105	7.1e-45	5.41e-35	1.82e-35	1.72e-36	3.09e-09	7	NA NP PA PB1 PB2	M**	w2	Environment	----RG
A/GD-120/2015/H7N9/2015-03-10	A/GD-120/2015/H7N9/2015-03-10	2.95e-19	3.15e-21	2.86e-08	5.02e-08	0.00116	1.08e-14	8.56e-24	6	NA NS PA PB1 PB2	M**	w3	Human	----RG
A/guangdong/16SF203/2016	A/guangdong/16SF203/2016	4.48e-38	7.84e-33	3.99e-18	2.66e-13	6.08e-11	9.47e-24	8.55e-54	7	NP PA PB1 PB2	M**	w5	Human	----RG
A/SDYT/01/2016	^A/SDYT/01/2016	1.85e-12	NS	NS	1.37e-08	1.28e-07	2.59e-15	2.2e-45	5	NP PA PB1	M**	w4	Human	----RG
A/chicken/jiangsu/TM139/2014	A/chicken/jiangsu/TM139/2014	1.09e-17	2.77e-15	1.12e-05	3.4e-19	1.26e-12	2.92e-39	2.89e-62	6	HA M NP	NA	w3	Chicken	----RG
A/GD-21/2015/H7N9/2015-01-16	A/GD-21/2015/H7N9/2015-01-16[P]	5.65e-08	3.23e-09	1.38e-10	8.5e-10	6.48e-10	5.22e-14	6.51e-34	7	M	NA NP NS PA PB1 PB2	w3	Human	----RG
A/Jiangxi/10669/2017	A/Jiangxi/10669/2017	1.09e-17	2.77e-15	1.12e-05	3.4e-19	1.26e-12	2.92e-39	2.89e-62	6	PB1 PB2	NA NP NS PA**	w5	Human	----RG
A/Hong_Kong/4495/2014	A/Hong_Kong/4495/2014	3.71e-12	NS	NS	1.5e-12	1.84e-06	9.1e-33	5.27e-56	4	M	NA NP NS PB1 PB2	w2	Human	----RG
A/Anhui/13434/2017	A/Anhui/13434/2017[P]	1.09e-17	2.77e-15	1.12e-05	3.4e-19	1.26e-12	2.92e-39	2.89e-62	6	PA PB1	NA NP NS**	w5	Human	----RG
A/chicken/Fujian/S4215/2014	A/chicken/Fujian/S4215/2014	2.56e-08	2.7e-12	7.47e-07	2.09e-17	0.000625	1.31e-28	3.04e-47	6	M	NA NP PA PB1	w3	Chicken	----RG
A/chicken/Hunan/04.14_YYFQH0680-O/2015	A/chicken/Hunan/04.14_YYFQH0680-O/2015[P]	1.59e-24	1.37e-21	6.84e-19	6.77e-20	2.92e-15	4.72e-26	4.33e-50	7	M PB1	NA NP PA PB2	w3	Chicken	----RG
A/Guangdong/CHN/ST021/2016	A/Guangdong/CHN/ST021/2016[P]	1.42e-08	0.00505	NS	1.94e-11	6.64e-09	7.18e-09	3.61e-31	5	NS PB1 PB2	NA NP PA**	w4	Human	----RG
A/Chicken/Jiangsu/LY17/2017	A/Chicken/Jiangsu/LY17/2017	1.09e-17	2.77e-15	1.12e-05	3.4e-19	1.26e-12	2.92e-39	2.89e-62	6	HA M NS PA PB2	NA NP PB1	w5	Chicken	KRTARG
A/chicken/Beijing/BJ7279/2018	A/chicken/Beijing/BJ7279/2018	1.41e-19	3.84e-20	NS	2.54e-13	1.23e-13	1.43e-16	1.94e-31	6	HA M NP PA PB2	NA NS	w7	Chicken	KRTARG
A/chicken/Jiangsu/WJ137/2014	A/chicken/Jiangsu/WJ137/2014	1.88e-14	1.58e-13	9.5e-05	2.19e-13	0.0117	4.06e-50	9.97e-63	5	HA PB1 PB2	NA NS	w2	Chicken	----RG
A/Sichuan/08606/2017	A/Sichuan/08606/2017	1.09e-17	2.77e-15	1.12e-05	3.4e-19	1.26e-12	2.92e-39	2.89e-62	6	PA PB2	NA NS PB1**	w5	Human	----RG
A/chicken/Zhejiang/JX142/2014	A/chicken/Zhejiang/JX142/2014[P]	5.87e-07	NS	NS	NS	1.42e-07	1.87e-08	6.73e-28	4	HA PB2	NA PA PB1	w3	Chicken	----RG
A/duck/Sichuan/04.08_CDLQ143-O/2015	^A/duck/Sichuan/04.08_CDLQ143-O/2015	1.88e-14	1.58e-13	9.5e-05	2.19e-13	0.0117	4.06e-50	9.97e-63	5	M NS	NA PA PB1	w3	Duck	----RG
A/Environment/Jiangsu/12058/2016	A/Environment/Jiangsu/12058/2016	1.15e-11	0.00331	0.015	1.52e-10	3.43e-12	4.8e-14	8.55e-22	5	HA M PB2	NA PA PB1	w5	Environment	----RG
A/duck/Wenzhou/YJYF24/2015	A/duck/Wenzhou/YJYF24/2015[P]	1.88e-14	1.58e-13	9.5e-05	2.19e-13	0.0117	4.06e-50	9.97e-63	5	HA M NP	NA PA PB1 PB2	w3	Duck	----RG
A/GD-17/2015/H7N9/2015-01-11	A/GD-17/2015/H7N9/2015-01-11[P]	2.95e-19	3.15e-21	2.86e-08	5.02e-08	0.00116	1.08e-14	8.56e-24	6	M	NA PA PB1 PB2	w3	Human	----RG
A/Jiangsu/24150/2017	A/Jiangsu/24150/2017	6.74e-20	5.86e-20	NS	4.53e-13	3.53e-13	2.11e-16	1.07e-35	6	HA M NP NS	NA PA PB1 PB2	w5	Human	----RG
A/environment/Qinghai/S3032/2014	^A/environment/Qinghai/S3032/2014	7.93e-22	2.14e-21	9.91e-11	1.01e-12	5.89e-14	3.55e-19	2.57e-52	7	M NP PA	NA PB1 PB2	w3	Environment	----RG
A/chicken/jiangsu/TM132/2014	A/chicken/jiangsu/TM132/2014[P]	1.09e-17	2.77e-15	1.12e-05	3.4e-19	1.26e-12	2.92e-39	2.89e-62	6	HA M PA PB1	NA PB2	w3	Chicken	----RG
A/Fujian/1/2016	A/Fujian/1/2016[P]	2.22e-51	6.86e-49	2.55e-34	2.28e-19	8.7e-20	3.13e-22	1.03e-16	7	M NP PA	NA PB2	w4	Human	----RG
A/chicken/Jiangsu/01.20_TCCX014-P/2015	A/chicken/Jiangsu/01.20_TCCX014-P/2015	1.09e-17	2.77e-15	1.12e-05	3.4e-19	1.26e-12	2.92e-39	2.89e-62	6	NP NS PA PB2	NA**	w3	Chicken	----RG
A/chicken/Jiangsu/XZ187/2014	A/chicken/Jiangsu/XZ187/2014[P]	1.88e-14	1.58e-13	9.5e-05	2.19e-13	0.0117	4.06e-50	9.97e-63	5	HA PB1 PB2	NP	w2	Chicken	----RG
A/chicken/Liaoning/LN1908/2019	A/chicken/Liaoning/LN1908/2019	1.09e-17	2.77e-15	1.12e-05	3.4e-19	1.26e-12	2.92e-39	2.89e-62	6	HA M NA NS PA PB1 PB2	NP	w7	Chicken	KRTARG
A/enviroemnt/Guangdong/04.23_DGQTXC059/2015	A/enviroemnt/Guangdong/04.23_DGQTXC059/2015	1.88e-14	1.58e-13	9.5e-05	2.19e-13	0.0117	4.06e-50	9.97e-63	5	M NS PB2	NP	w3	Environment	----RG
A/Environment/Hubei/12167/2017	A/Environment/Hubei/12167/2017[P]	1.09e-17	2.77e-15	1.12e-05	3.4e-19	1.26e-12	2.92e-39	2.89e-62	6	NA PA PB1	NP	w5	Environment	----RG
A/Environment/Inner_Mongolia/23287/2019	A/Environment/Inner_Mongolia/23287/2019	1.15e-11	0.00331	0.015	1.52e-10	3.43e-12	4.8e-14	8.55e-22	5	HA NA NS PB2	NP	w7	Environment	KRTARG
A/Guangdong/17SF036/2017	^A/Guangdong/17SF036/2017	4.48e-38	7.84e-33	3.99e-18	2.66e-13	6.08e-11	9.47e-24	8.55e-54	7	HA M NA PB1 PB2	NP	w5	Human	----RG
A/Guangxi/6/2017	A/Guangxi/6/2017[P]	1.58e-21	4.83e-20	NS	6.48e-16	9.53e-07	2.06e-25	4.34e-37	6	HA PA PB2	NP	w5	Human	----RG
A/chicken/Jiangsu/JS11/2016	A/chicken/Jiangsu/JS11/2016[P]	1.09e-17	2.77e-15	1.12e-05	3.4e-19	1.26e-12	2.92e-39	2.89e-62	6	M NA PA PB1	NP NS	w4	Chicken	----RG
A/Zhejiang/7/2016	A/Zhejiang/7/2016	2.91e-28	1.52e-25	1.88e-25	7.1e-22	NS	2.27e-23	1.19e-35	6	HA NA PA	NP NS	w5	Human	----RG
A/chicken/Jiangsu/WJ133/2014	A/chicken/Jiangsu/WJ133/2014	1.88e-14	1.58e-13	9.5e-05	2.19e-13	0.0117	4.06e-50	9.97e-63	5	HA PB1 PB2	NP NS PA	w2	Chicken	----RG
A/Guangdong/MZ828/2015	A/Guangdong/MZ828/2015[P]	1.42e-08	0.00505	NS	1.94e-11	6.64e-09	7.18e-09	3.61e-31	5	M PB2	NP NS PA PB1	w4	Human	----RG
A/Changsha/34/2017	A/Changsha/34/2017	1.41e-19	3.84e-20	NS	2.54e-13	1.23e-13	1.43e-16	1.94e-31	6	HA M NA	NP NS PA PB1 PB2	w5	Human	----RG
A/Shenzhen/Th008/2017	A/Shenzhen/Th008/2017	1.09e-17	2.77e-15	1.12e-05	3.4e-19	1.26e-12	2.92e-39	2.89e-62	6	HA NA	NP NS PA PB1 PB2	w5	Human	KRTARG
A/GD-50/2015/H7N9/2015-01-27	A/GD-50/2015/H7N9/2015-01-27[P]	5.65e-08	3.23e-09	1.38e-10	8.5e-10	6.48e-10	5.22e-14	6.51e-34	7	M NA PB1	NP NS PA PB2	w3	Human	----RG
A/GD-55/2015/H7N9/2015-01-27	A/GD-55/2015/H7N9/2015-01-27	5.65e-08	3.23e-09	1.38e-10	8.5e-10	6.48e-10	5.22e-14	6.51e-34	7	M	NP NS PA PB2	w3	Human	----RG
A/chicken/Wuxi/8048/2016	A/chicken/Wuxi/8048/2016[P]	1.09e-17	2.77e-15	1.12e-05	3.4e-19	1.26e-12	2.92e-39	2.89e-62	6	HA PA	NP NS PB1 PB2	w4	Chicken	----RG
A/Zhejiang/7/2015	A/Zhejiang/7/2015[P]	2.91e-28	1.52e-25	1.88e-25	7.1e-22	NS	2.27e-23	1.19e-35	6	HA M PA	NP NS PB1 PB2	w3	Human	----RG
A/chicken/Shantou/4824/2014	A/chicken/Shantou/4824/2014[P]	4.69e-18	1.1e-20	1.04e-20	1.96e-18	1.31e-10	9.48e-35	7.35e-47	7	HA M NA PA	NP NS PB2	w2	Chicken	----RG
A/Guangdong/15SF043/2015	A/Guangdong/15SF043/2015	4.57e-09	7.02e-08	1.04e-08	2.17e-12	NS	4.14e-14	1.67e-26	6	PA PB1 PB2	NP NS**	w3	Human	----RG
A/British_Columbia/1/2015	A/British_Columbia/1/2015	1.41e-19	3.84e-20	NS	2.54e-13	1.23e-13	1.43e-16	1.94e-31	6	M PB2	NP PA	w3	Human	----RG
A/Fujian/19/2015	A/Fujian/19/2015	0.000229	2.65e-15	0.00152	1.5e-08	2.95e-10	1.79e-11	2.94e-18	5	M PB1 PB2	NP PA	w3	Human	----RG
A/Guangdong/15SF057/2015	A/Guangdong/15SF057/2015[P]	4.57e-09	7.02e-08	1.04e-08	2.17e-12	NS	4.14e-14	1.67e-26	6	HA NA NS PB1 PB2	NP PA	w3	Human	----RG
A/Guangdong/17SF033/2017	A/Guangdong/17SF033/2017	1.09e-17	2.77e-15	1.12e-05	3.4e-19	1.26e-12	2.92e-39	2.89e-62	6	HA M NA NS PB2	NP PA	w5	Human	KRTARG
A/Jiangsu/60466/2016	A/Jiangsu/60466/2016[P]	1.52e-16	2.73e-10	NS	6.43e-15	1.1e-17	3.85e-15	7.57e-38	6	M NS PB1	NP PA	w5	Human	----RG
A/Guangdong/0026/2014	A/Guangdong/0026/2014[P]	4.57e-09	7.02e-08	1.04e-08	2.17e-12	NS	4.14e-14	1.67e-26	6	M	NP PA PB1	w2	Human	----RG
A/chicken/Hunan/SD019/2014	A/chicken/Hunan/SD019/2014	1.09e-17	2.77e-15	1.12e-05	3.4e-19	1.26e-12	2.92e-39	2.89e-62	6	HA	NP PA PB1 PB2	w2	Chicken	----RG
A/Guangdong/15SF053/2015	A/Guangdong/15SF053/2015	4.57e-09	7.02e-08	1.04e-08	2.17e-12	NS	4.14e-14	1.67e-26	6	HA NA NS	NP PA PB1 PB2	w3	Human	----RG
A/guangdong/17SF004/2017	A/guangdong/17SF004/2017[P]	4.48e-38	7.84e-33	3.99e-18	2.66e-13	6.08e-11	9.47e-24	8.55e-54	7	NS	NP PA PB1 PB2**	w5	Human	----RG
A/Fujian/02150/2016	A/Fujian/02150/2016	4.06e-18	4.47e-15	NS	3.25e-10	1.68e-11	1.88e-11	1.62e-26	6	M NA PB1	NP PA PB2	w5	Human	----RG
A/Zhejiang/25/2017	A/Zhejiang/25/2017	2.91e-28	1.52e-25	1.88e-25	7.1e-22	NS	2.27e-23	1.19e-35	6	HA M NA NS PB1	NP PA PB2	w5	Human	----RG
A/Chicken/Guangdong/SW153/2015	A/Chicken/Guangdong/SW153/2015	4.48e-38	7.84e-33	3.99e-18	2.66e-13	6.08e-11	9.47e-24	8.55e-54	7	PB1 PB2	NP PA**	w3	Chicken	----RG
A/chicken/Dongguan/934/2014	A/chicken/Dongguan/934/2014[P]	2.56e-08	2.7e-12	7.47e-07	2.09e-17	0.000625	1.31e-28	3.04e-47	6	HA PA	NP PB1	w2	Chicken	----RG
A/chicken/Hebei/02.22_XT001/2017	A/chicken/Hebei/02.22_XT001/2017[P]	4.48e-38	7.84e-33	3.99e-18	2.66e-13	6.08e-11	9.47e-24	8.55e-54	7	HA M NS PA	NP PB1	w5	Chicken	----RG
A/chicken/jiangsu/WJ166/2014	A/chicken/jiangsu/WJ166/2014	1.88e-14	1.58e-13	9.5e-05	2.19e-13	0.0117	4.06e-50	9.97e-63	5	NA PB2	NP PB1	w3	Chicken	----RG
A/chicken/Jiangxi/18468/2014	A/chicken/Jiangxi/18468/2014	1.88e-14	1.58e-13	9.5e-05	2.19e-13	0.0117	4.06e-50	9.97e-63	5	HA NA NS PA PB2	NP PB1	w2	Chicken	----RG
A/Environment/Guangdong/16609/2017	A/Environment/Guangdong/16609/2017	0.00307	1.06e-23	6.95e-13	1.02e-17	NS	1.47e-20	1.12e-33	5	M NS	NP PB1	w5	Environment	KRTARG
A/Sichuan/09679/2017	A/Sichuan/09679/2017	1.09e-17	2.77e-15	1.12e-05	3.4e-19	1.26e-12	2.92e-39	2.89e-62	6	HA NA NS PA	NP PB1 PB2	w5	Human	----RG
A/chicken/Jiangxi/S11228/2015	A/chicken/Jiangxi/S11228/2015	1.09e-17	2.77e-15	1.12e-05	3.4e-19	1.26e-12	2.92e-39	2.89e-62	6	NA PA	NP PB2	w3	Chicken	----RG
A/environment/Guangxi/S21458/2017	A/environment/Guangxi/S21458/2017[P]	0.00307	1.06e-23	6.95e-13	1.02e-17	NS	1.47e-20	1.12e-33	5	M NA NS PA	NP PB2	w5	Environment	KRTARG
A/silkie_chicken/Dongguan/523/2014	A/silkie_chicken/Dongguan/523/2014[P]	1.09e-17	2.77e-15	1.12e-05	3.4e-19	1.26e-12	2.92e-39	2.89e-62	6	NA NS PA	NP PB2	w2	Chicken	----RG
A/Henan/11158/2017	A/Henan/11158/2017[P]	6.94e-30	9.23e-30	4.88e-21	1.45e-13	3.48e-11	3.34e-15	5.64e-30	7	NS PB2	NP**	w5	Human	----RG
A/Hunan/04135/2016	^A/Hunan/04135/2016	1.82e-13	3.68e-08	NS	5.3e-09	4.53e-11	1.95e-13	1.25e-28	6	PA PB2	NP**	w4	Human	----RG
A/environment/Shenzhen/2/2013	A/environment/Shenzhen/2/2013	4.06e-18	4.47e-15	NS	3.25e-10	1.68e-11	1.88e-11	1.62e-26	6	HA NA NP	NS PA	w2	Environment	----RG
A/GD-62/2014/H7N9/2014-01-27	A/GD-62/2014/H7N9/2014-01-27[P]	5.65e-08	3.23e-09	1.38e-10	8.5e-10	6.48e-10	5.22e-14	6.51e-34	7	NA PB2	NS PA	w2	Human	----RG
A/Beijing/19957/2017	A/Beijing/19957/2017[P]	1.09e-17	2.77e-15	1.12e-05	3.4e-19	1.26e-12	2.92e-39	2.89e-62	6	HA M NA NP PB2	NS PA PB1	w5	Human	----RG
A/chicken/Dongguan/1239/2014	A/chicken/Dongguan/1239/2014[P]	2.56e-08	2.7e-12	7.47e-07	2.09e-17	0.000625	1.31e-28	3.04e-47	6	HA NP PA PB2	NS PB1	w2	Chicken	----RG
A/chicken/Jiangsu/WJ112/2013	A/chicken/Jiangsu/WJ112/2013	1.88e-14	1.58e-13	9.5e-05	2.19e-13	0.0117	4.06e-50	9.97e-63	5	HA NA PB2	NS PB1	w1	Chicken	----RG
A/Guangdong/17SF001/2016	A/Guangdong/17SF001/2016[P]	4.48e-38	7.84e-33	3.99e-18	2.66e-13	6.08e-11	9.47e-24	8.55e-54	7	HA M NA PA	NS PB1	w5	Human	----RG
A/Guangdong/17SF009/2017	A/Guangdong/17SF009/2017	4.48e-38	7.84e-33	3.99e-18	2.66e-13	6.08e-11	9.47e-24	8.55e-54	7	NP PA PB2	NS PB1	w5	Human	----RG
A/GD-18/2015/H7N9/2015-01-11	A/GD-18/2015/H7N9/2015-01-11	5.65e-08	3.23e-09	1.38e-10	8.5e-10	6.48e-10	5.22e-14	6.51e-34	7	M NA	NS PB1 PB2	w3	Human	----RG
A/fujian/16/2014	A/fujian/16/2014	0.000229	2.65e-15	0.00152	1.5e-08	2.95e-10	1.79e-11	2.94e-18	5	NP PA PB1	NS PB2	w2	Human	----RG
A/GD-76/2015/H7N9/2015-02-10	^A/GD-76/2015/H7N9/2015-02-10	4.65e-23	3.98e-18	1.47e-08	3.18e-15	4.26e-05	1.58e-20	1.16e-46	6	NP PB1	NS PB2	w3	Human	----RG
A/Guangdong/17SF032/2017	A/Guangdong/17SF032/2017	NS	1.82e-23	1.64e-12	1.05e-20	2.77e-06	1.35e-28	6.26e-49	5	HA M NP PA	NS PB2	w5	Human	KRTARG
A/Guangdong-Guangzhou/XN00509/2014	A/Guangdong-Guangzhou/XN00509/2014[P]	1.42e-08	0.00505	NS	1.94e-11	6.64e-09	7.18e-09	3.61e-31	5	NP PA PB1	NS PB2	w2	Human	----RG
A/Hong_Kong/VB16049808/2016	A/Hong_Kong/VB16049808/2016	NS	2.97e-18	1.85e-19	1.82e-13	9.07e-13	2.77e-14	2.94e-25	6	HA NA NP PA	NS PB2	w4	Human	----RG
A/Zhejiang/8/2014	A/Zhejiang/8/2014[P]	2.91e-28	1.52e-25	1.88e-25	7.1e-22	NS	2.27e-23	1.19e-35	6	HA M	NS PB2	w2	Human	----RG
A/Anhui/42444/2015	A/Anhui/42444/2015[P]	1.09e-17	2.77e-15	1.12e-05	3.4e-19	1.26e-12	2.92e-39	2.89e-62	6	PA PB2	NS**	w3	Human	----RG
A/Fujian/QZ-Th002/2017	^A/Fujian/QZ-Th002/2017	2.95e-19	3.15e-21	2.86e-08	5.02e-08	0.00116	1.08e-14	8.56e-24	6	PA PB2	NS**	w5	Human	----RG
A/Chicken/Guangdong/GZ068/2015	A/Chicken/Guangdong/GZ068/2015	1.09e-17	2.77e-15	1.12e-05	3.4e-19	1.26e-12	2.92e-39	2.89e-62	6	HA NP NS PB1	PA	w3	Chicken	----RG
A/Environment/Hebei/27444/2017	A/Environment/Hebei/27444/2017[P]	4.48e-38	7.84e-33	3.99e-18	2.66e-13	6.08e-11	9.47e-24	8.55e-54	7	HA M NA	PA	w5	Environment	----RG
A/Guangdong/15SF001/2015	A/Guangdong/15SF001/2015	4.57e-09	7.02e-08	1.04e-08	2.17e-12	NS	4.14e-14	1.67e-26	6	HA NA NS	PA	w3	Human	----RG
A/Jiangsu/98342/2014	A/Jiangsu/98342/2014	1.52e-16	2.73e-10	NS	6.43e-15	1.1e-17	3.85e-15	7.57e-38	6	HA M PB2	PA	w3	Human	----RG
A/chicken/Jiangsu/JT98/2014	A/chicken/Jiangsu/JT98/2014	1.09e-17	2.77e-15	1.12e-05	3.4e-19	1.26e-12	2.92e-39	2.89e-62	6	HA M	PA PB1	w2	Chicken	----RG
A/Chicken/Shandong/SD201/2016	A/Chicken/Shandong/SD201/2016[P]	1.09e-17	2.77e-15	1.12e-05	3.4e-19	1.26e-12	2.92e-39	2.89e-62	6	HA NA NP PB2	PA PB1	w4	Chicken	----RG
A/chicken/shandong/SDLC120/2014	A/chicken/shandong/SDLC120/2014	4.69e-18	1.1e-20	1.04e-20	1.96e-18	1.31e-10	9.48e-35	7.35e-47	7	NA PB2	PA PB1	w3	Chicken	----RG
A/Fujian/6/2014	A/Fujian/6/2014	5.73e-13	4.33e-09	2.79e-12	2.99e-08	1.14e-09	1.37e-06	1.78e-20	6	NA NP	PA PB1	w2	Human	----RG
A/GD-98/2014/H7N9/2014-02-06	A/GD-98/2014/H7N9/2014-02-06	4.57e-09	7.02e-08	1.04e-08	2.17e-12	NS	4.14e-14	1.67e-26	6	NP PB2	PA PB1	w2	Human	----RG
A/Guangdong/17SF062/2017	A/Guangdong/17SF062/2017[P]	4.48e-38	7.84e-33	3.99e-18	2.66e-13	6.08e-11	9.47e-24	8.55e-54	7	M NP PB2	PA PB1	w5	Human	KRTARG
A/chicken/Jiangsu/WJ159/2014	A/chicken/Jiangsu/WJ159/2014[P]	1.88e-14	1.58e-13	9.5e-05	2.19e-13	0.0117	4.06e-50	9.97e-63	5	HA NP	PA PB1 PB2	w2	Chicken	----RG
A/chicken/Zhejiang/12.15_HZ298/2016	A/chicken/Zhejiang/12.15_HZ298/2016	5.87e-07	NS	NS	NS	1.42e-07	1.87e-08	6.73e-28	4	NA NP	PA PB1 PB2	w5	Chicken	----RG
A/chicken/Jiangxi/18012/2014	A/chicken/Jiangxi/18012/2014	1.88e-14	1.58e-13	9.5e-05	2.19e-13	0.0117	4.06e-50	9.97e-63	5	NP PB1	PA PB2	w2	Chicken	----RG
A/chicken/Shantou/4325/2014	A/chicken/Shantou/4325/2014[P]	4.69e-18	1.1e-20	1.04e-20	1.96e-18	1.31e-10	9.48e-35	7.35e-47	7	NP PB1	PA PB2	w2	Chicken	----RG
A/Fujian/9/2015	A/Fujian/9/2015[P]	5.73e-13	4.33e-09	2.79e-12	2.99e-08	1.14e-09	1.37e-06	1.78e-20	6	HA M NA NP PB1	PA PB2	w3	Human	----RG
A/Guangdong/15SF082/2015	A/Guangdong/15SF082/2015	4.57e-09	7.02e-08	1.04e-08	2.17e-12	NS	4.14e-14	1.67e-26	6	M PB1	PA PB2	w3	Human	----RG
A/Jiangxi/10662/2017	A/Jiangxi/10662/2017[P]	1.52e-16	2.73e-10	NS	6.43e-15	1.1e-17	3.85e-15	7.57e-38	6	HA NP NS PB1	PA PB2	w5	Human	----RG
A/Anhui/13420/2017	^A/Anhui/13420/2017	4.87e-16	3.38e-12	1.18e-13	8.12e-18	2.16e-15	3.09e-12	2.33e-46	7	HA M NA NP NS	PB1	w5	Human	----RG
A/Anhui/45322/2016	A/Anhui/45322/2016	1.09e-17	2.77e-15	1.12e-05	3.4e-19	1.26e-12	2.92e-39	2.89e-62	6	HA M NP	PB1	w4	Human	----RG
A/Beijing/27869/2017	A/Beijing/27869/2017	1.09e-17	2.77e-15	1.12e-05	3.4e-19	1.26e-12	2.92e-39	2.89e-62	6	HA NA NP PA PB2	PB1	w5	Human	----RG
A/chicken/Fujian/S4518/2015	A/chicken/Fujian/S4518/2015	2.56e-08	2.7e-12	7.47e-07	2.09e-17	0.000625	1.31e-28	3.04e-47	6	HA M NS PA PB2	PB1	w4	Chicken	----RG
A/Fujian/3/2016	A/Fujian/3/2016	1.09e-17	2.77e-15	1.12e-05	3.4e-19	1.26e-12	2.92e-39	2.89e-62	6	HA NA NP NS PA PB2	PB1	w4	Human	----RG
A/GD-30/2015/H7N9/2015-01-22	A/GD-30/2015/H7N9/2015-01-22[P]	5.65e-08	3.23e-09	1.38e-10	8.5e-10	6.48e-10	5.22e-14	6.51e-34	7	NP PA PB2	PB1	w3	Human	----RG
A/chicken/Hunan/02.07__YYFQHJ19Y-O/2015	A/chicken/Hunan/02.07__YYFQHJ19Y-O/2015[P]	1.59e-24	1.37e-21	6.84e-19	6.77e-20	2.92e-15	4.72e-26	4.33e-50	7	NA NS PA	PB1 PB2	w3	Chicken	----RG
A/Environment/Fujian/40791/2017	^A/Environment/Fujian/40791/2017	4.27e-109	8.38e-115	8.17e-130	1.32e-50	1.14e-51	3.24e-55	3.09e-09	7	NP NS PA	PB1 PB2	w6	Environment	KRAARG
A/Hubei/09911/2017	A/Hubei/09911/2017[P]	NS	2.97e-18	1.85e-19	1.82e-13	9.07e-13	2.77e-14	2.94e-25	6	HA NA NP NS PA	PB1 PB2	w5	Human	----RG
A/pigeon/Zhejiang/P1/2013	A/pigeon/Zhejiang/P1/2013	1.24e-26	2.03e-24	4.83e-27	1.9e-15	7.04e-16	6.93e-17	4.57e-40	7	NP NS PA	PB1 PB2	w1	Pigeon	----RG
A/Beijing/19955/2017	A/Beijing/19955/2017	1.09e-17	2.77e-15	1.12e-05	3.4e-19	1.26e-12	2.92e-39	2.89e-62	6	HA M NA NP NS PA PB1	PB2	w5	Human	----RG
A/Zhejiang/5/2015	A/Zhejiang/5/2015[P]	2.91e-28	1.52e-25	1.88e-25	7.1e-22	NS	2.27e-23	1.19e-35	6	NA NS PA PB1	PB2	w3	Human	----RG
